# Supplementary material for: trans-Diaqua­bis[(E)-3-(dimethyl­amino)-1-(2-pyrid­yl)prop-2-en-1-one-κ2 N 1,O]cobalt(II) dinitrate dihydrate
Source: Acta Crystallogr Sect E Struct Rep Online. 2009 May 14;65(Pt 6):m633. doi: 10.1107/S1600536809016845 (PMC2969776; doi:10.1107/S1600536809016845)
Supplement: Supplementary file 2 [file e-65-0m633-Isup2.hkl]

# 
# h,k,l, Fc-squared, Fo-squared, sigma(Fo-squared) and status flag 
# 
data_I
_shelx_title ' sad   in  P-1' 
_shelx_refln_list_code          4 
_shelx_F_calc_maximum      135.33 
_exptl_crystal_F_000       294.00 
_reflns_d_resolution_high  0.8410 
 
loop_ 
 _symmetry_equiv_pos_as_xyz 
 'x, y, z' 
 '-x, -y, -z' 
 
_cell_length_a     7.8220 
_cell_length_b     8.6460 
_cell_length_c    11.0880 
_cell_angle_alpha  98.439 
_cell_angle_beta  101.239 
_cell_angle_gamma 108.467 
 
_shelx_F_squared_multiplier     1.000 
 
loop_ 
 _refln_index_h 
 _refln_index_k 
 _refln_index_l 
 _refln_F_squared_calc 
 _refln_F_squared_meas 
 _refln_F_squared_sigma 
 _refln_observed_status 
   1   0   0      984.81     1021.24      6.25 o 
   2   0   0      343.61      344.34      5.11 o 
   3   0   0     1052.16     1188.91     13.52 o 
   4   0   0      137.26      151.19      5.03 o 
   6   0   0      189.62      145.56      5.11 o 
   7   0   0        2.25        1.30      1.04 o 
   8   0   0       32.64       19.77      2.34 o 
  -8   1   0        6.62        3.12      1.30 o 
  -7   1   0      238.68      166.88      5.55 o 
  -6   1   0      100.49       65.37      3.38 o 
  -5   1   0       35.91       34.16      2.77 o 
  -4   1   0        9.71       10.06      1.65 o 
  -3   1   0      316.60      258.95      5.29 o 
  -2   1   0      132.85      168.96      3.47 o 
  -1   1   0      252.80      272.78      3.64 o 
   0   1   0      738.86     1021.03     19.81 o 
   1   1   0     2149.85     2332.18     16.43 o 
   2   1   0       42.54       50.14      1.65 o 
   3   1   0      405.66      407.54      8.15 o 
   4   1   0      171.38      155.22     19.51 o 
   5   1   0        1.13        2.77      1.04 o 
   6   1   0       92.76       77.16      4.07 o 
   7   1   0       54.62       50.11      3.47 o 
   8   1   0       32.13       25.05      2.86 o 
  -8   2   0        0.63        0.69      0.87 o 
  -7   2   0       13.98       12.83      1.73 o 
  -6   2   0      358.93      415.43     10.14 o 
  -5   2   0      374.07      480.37      9.97 o 
  -4   2   0      314.38      320.07      6.68 o 
  -3   2   0      861.82      943.91     10.49 o 
  -2   2   0     1400.15     1868.88     35.85 o 
  -1   2   0     1351.48     1337.41     10.84 o 
   0   2   0     1764.37     1956.97     40.30 o 
   1   2   0     3197.53     3729.87     21.68 o 
   2   2   0      154.08      166.84      3.17 o 
   3   2   0      294.69      317.94      5.85 o 
   4   2   0      133.73      115.24      3.51 o 
   5   2   0        7.67        4.44      1.12 o 
   6   2   0        9.28        9.45      1.91 o 
   7   2   0        6.25        5.37      1.65 o 
  -9   3   0        8.99        9.36      1.82 o 
  -8   3   0       12.28       10.23      1.65 o 
  -7   3   0      130.53       84.61      3.73 o 
  -6   3   0      259.21      302.21      7.98 o 
  -5   3   0      131.79      137.41      5.11 o 
  -4   3   0      332.95      474.21      8.15 o 
  -3   3   0     2310.99     2837.49     15.22 o 
  -2   3   0     2268.95     2663.89     79.54 o 
  -1   3   0      202.54      211.88      4.07 o 
   0   3   0      721.23      776.21     11.29 o 
   1   3   0      620.35      671.12      9.14 o 
   2   3   0      805.86      972.25      7.77 o 
   3   3   0      156.07      166.17      8.02 o 
   4   3   0       23.87       14.02      1.65 o 
   5   3   0      267.00      293.64      6.45 o 
   6   3   0       55.94       59.36      3.14 o 
   7   3   0       13.22       15.95      2.60 o 
  -8   4   0       55.55       33.90      2.51 o 
  -6   4   0      102.43      121.20      4.85 o 
  -5   4   0      537.24      575.85      6.97 o 
  -4   4   0      221.30      262.38      6.11 o 
  -3   4   0      782.25      913.90     32.68 o 
  -2   4   0     2157.45     2381.53     74.47 o 
  -1   4   0       13.03       22.49      0.86 o 
   0   4   0        8.70        5.91      0.53 o 
   1   4   0      102.80       82.05      1.79 o 
   2   4   0        7.29       11.22      0.89 o 
   3   4   0       72.74       79.51      3.29 o 
   4   4   0       34.08       35.28      2.29 o 
   5   4   0       14.55       15.76      2.00 o 
   6   4   0       61.52       75.47      3.87 o 
  -8   5   0       29.15       29.91      3.29 o 
  -7   5   0       53.08       60.34      4.16 o 
  -6   5   0        2.18        3.29      1.65 o 
  -5   5   0       11.91       16.56      2.17 o 
  -4   5   0      286.90      320.85      7.20 o 
  -3   5   0      115.22      110.19      3.99 o 
  -2   5   0        0.63        3.41      0.85 o 
  -1   5   0      581.80      555.79      6.59 o 
   0   5   0        7.82        8.85      0.75 o 
   1   5   0        1.74        1.45      0.55 o 
   2   5   0      142.02      154.03      9.36 o 
   3   5   0        4.81        6.10      1.19 o 
   4   5   0       17.45       22.30      2.08 o 
   5   5   0       62.71       78.14      5.07 o 
  -7   6   0       22.83       23.75      2.95 o 
  -6   6   0      188.80      217.25      7.20 o 
  -5   6   0      492.05      526.05     10.40 o 
  -4   6   0      106.94       95.88      4.33 o 
  -3   6   0        0.42        0.30      0.74 o 
  -2   6   0      124.97      126.53      3.47 o 
  -1   6   0      509.94      483.12      7.98 o 
   0   6   0      159.64      141.66      3.60 o 
   1   6   0      172.44      165.32      6.16 o 
   2   6   0        5.32        5.58      1.13 o 
   3   6   0       31.44       39.02      5.20 o 
   4   6   0       59.98       77.44     15.99 o 
  -6   7   0      125.19      169.83      7.11 o 
  -5   7   0       23.81       26.70      3.12 o 
  -4   7   0       24.43       20.83      1.89 o 
  -3   7   0       11.08       11.32      1.50 o 
  -2   7   0       24.21       20.85      1.75 o 
  -1   7   0       55.97       47.98      4.20 o 
   0   7   0      183.91      173.79      4.28 o 
   1   7   0        1.81        1.04      1.30 o 
   2   7   0       33.33       39.10      3.90 o 
   3   7   0       85.27       81.23      5.90 o 
  -7   8   0       27.50       30.26      4.07 o 
  -6   8   0        3.72        4.85      2.43 o 
  -5   8   0       47.74       45.79      2.91 o 
  -4   8   0       13.18       13.91      1.89 o 
  -3   8   0       52.25       55.85      2.82 o 
  -2   8   0       45.11       45.85      2.57 o 
  -1   8   0       16.37       14.63      1.64 o 
   0   8   0       10.53        8.06      1.99 o 
   1   8   0       49.49       44.73      3.99 o 
   2   8   0       38.96       46.38      4.51 o 
  -6   9   0        1.54        0.95      1.91 o 
  -5   9   0        4.98        6.33      2.51 o 
  -4   9   0       96.21       93.11      5.98 o 
  -3   9   0       33.33       31.13      2.44 o 
  -2   9   0       11.34       11.60      1.68 o 
  -1   9   0       26.16       22.54      2.95 o 
   0   9   0       97.20       79.76      5.20 o 
   1   9   0       16.52       15.52      3.21 o 
  -4  10   0       13.17       13.35      3.29 o 
  -3  10   0       15.96       18.03      3.38 o 
  -2  10   0       16.14       16.38      3.21 o 
   2 -10   1       29.82       31.82      3.81 o 
   3 -10   1       15.06       14.33      2.17 o 
   4 -10   1       17.75       18.85      2.60 o 
  -1  -9   1       27.19       25.31      3.73 o 
   0  -9   1       10.13       12.31      2.69 o 
   1  -9   1       32.97       30.78      3.47 o 
   2  -9   1       70.21       61.95      3.13 o 
   3  -9   1      137.89      135.70      4.70 o 
   4  -9   1       54.37       51.13      3.60 o 
   5  -9   1       10.94       12.03      2.11 o 
   6  -9   1        6.02        5.55      2.43 o 
  -2  -8   1       17.06       12.92      2.77 o 
  -1  -8   1       21.27       20.37      2.95 o 
   0  -8   1       43.33       39.71      3.47 o 
   1  -8   1       16.44       17.00      1.75 o 
   2  -8   1      229.06      217.34      5.27 o 
   3  -8   1       12.63       16.96      1.86 o 
   4  -8   1        0.70        1.04      1.47 o 
   5  -8   1       26.75       30.69      3.64 o 
   6  -8   1       28.63       39.19      4.07 o 
  -4  -7   1       67.49       65.63      5.98 o 
  -3  -7   1       27.04       28.09      3.73 o 
  -2  -7   1       72.98       63.98      4.51 o 
  -1  -7   1      165.20      160.73      6.42 o 
   0  -7   1      160.05      158.59      4.09 o 
   1  -7   1       31.29       35.57      2.14 o 
   2  -7   1       28.48       29.68      2.07 o 
   3  -7   1       27.36       30.60      2.77 o 
   4  -7   1       77.64       92.07      4.68 o 
   5  -7   1       21.65       19.85      2.86 o 
   6  -7   1      124.13      136.98      6.42 o 
   7  -7   1        2.82        4.85      2.08 o 
  -5  -6   1       29.81       40.57      4.33 o 
  -4  -6   1       16.38       15.49      2.82 o 
  -3  -6   1       70.55       83.97     12.61 o 
  -2  -6   1       22.39       23.15      2.77 o 
  -1  -6   1      226.23      251.76      7.89 o 
   0  -6   1      444.73      399.07      9.32 o 
   1  -6   1       26.02       27.93      1.84 o 
   2  -6   1        9.80       12.48      1.91 o 
   3  -6   1      148.25      162.29      5.46 o 
   4  -6   1       36.28       48.29      3.29 o 
   5  -6   1      120.73      106.03      4.94 o 
   6  -6   1      136.05      137.41      5.81 o 
   7  -6   1       52.54       64.50      4.42 o 
   8  -6   1       22.12       24.19      3.47 o 
  -6  -5   1       24.71       31.23      2.79 o 
  -5  -5   1        0.90        3.07      1.25 o 
  -4  -5   1       76.03       75.64      7.54 o 
  -3  -5   1       25.61       27.19      1.95 o 
  -2  -5   1       27.15       25.58      2.73 o 
  -1  -5   1      422.64      414.70     15.46 o 
   0  -5   1      526.18      504.59      4.31 o 
   1  -5   1      106.63       98.74      3.99 o 
   2  -5   1        3.30        3.21      1.13 o 
   3  -5   1        3.34        1.99      1.13 o 
   4  -5   1      386.93      395.93      8.32 o 
   5  -5   1       14.63       11.53      1.99 o 
   6  -5   1       27.46       27.66      2.95 o 
   7  -5   1       48.81       60.08      4.25 o 
   8  -5   1       42.69       36.41      3.47 o 
  -6  -4   1       12.67       11.46      1.92 o 
  -5  -4   1       59.01       68.74      3.37 o 
  -4  -4   1       45.78       46.95      3.03 o 
  -3  -4   1      215.98      199.09     22.63 o 
  -2  -4   1        0.52        0.74      0.54 o 
  -1  -4   1        0.91        1.41      0.46 o 
   0  -4   1      364.10      297.03      7.67 o 
   1  -4   1      860.10      763.51      9.88 o 
   2  -4   1      303.00      332.29      6.33 o 
   3  -4   1      244.50      255.90      5.77 o 
   4  -4   1       46.64       55.29      3.86 o 
   5  -4   1      324.22      343.38     24.79 o 
   6  -4   1      117.15       92.76      3.99 o 
   7  -4   1      147.00      141.48      5.20 o 
   8  -4   1       49.44       39.79      3.12 o 
  -7  -3   1       25.46       26.35      2.86 o 
  -6  -3   1      209.32      197.23      5.39 o 
  -5  -3   1       83.92       89.22      5.33 o 
  -4  -3   1       22.95       24.88      1.77 o 
  -3  -3   1      248.97      222.75      8.06 o 
  -2  -3   1     1087.93     1266.48     23.06 o 
  -1  -3   1      202.65      247.54      3.34 o 
   0  -3   1     1086.87     1056.11     27.87 o 
   1  -3   1       93.92       73.43      2.69 o 
   2  -3   1       17.23       14.26      0.68 o 
   3  -3   1      450.80      459.47     28.44 o 
   4  -3   1      368.33      420.29      6.94 o 
   5  -3   1       81.04       88.95      3.55 o 
   6  -3   1      208.38      188.12      5.81 o 
   7  -3   1       27.82       39.97      3.12 o 
   8  -3   1       17.13       11.36      1.91 o 
  -7  -2   1       35.24       29.48      2.69 o 
  -6  -2   1       40.28       30.91      5.11 o 
  -5  -2   1        7.58        6.28      1.14 o 
  -4  -2   1       33.65       33.94      2.08 o 
  -3  -2   1      502.47      472.88      6.18 o 
  -2  -2   1      181.38      174.13      3.10 o 
  -1  -2   1     2072.19     2320.58     13.01 o 
   0  -2   1      212.29      180.91     11.62 o 
   1  -2   1     4574.02     4774.45     30.78 o 
   2  -2   1      645.86      673.81     11.10 o 
   3  -2   1      958.13     1071.09     11.18 o 
   4  -2   1        0.95        1.13      0.78 o 
   5  -2   1      180.09      160.12      4.94 o 
   6  -2   1      255.53      208.24      6.16 o 
   7  -2   1       79.16       80.80      4.07 o 
   8  -2   1        4.43        4.42      1.47 o 
  -8  -1   1       11.65        7.89      1.91 o 
  -7  -1   1        7.40        4.77      1.39 o 
  -5  -1   1       57.26       45.74      2.35 o 
  -4  -1   1      101.54      136.59      3.64 o 
  -3  -1   1       12.58       13.30      1.19 o 
  -2  -1   1       92.51      118.83      3.60 o 
  -1  -1   1      225.62      247.89      8.28 o 
   0  -1   1     1925.65     2177.56     15.95 o 
   1  -1   1      889.98     1051.33      8.58 o 
   2  -1   1      867.47      885.14      8.93 o 
   3  -1   1       98.71       94.84      3.21 o 
   4  -1   1      259.53      165.06      4.77 o 
   5  -1   1      177.74      171.65      5.46 o 
   6  -1   1       82.86       72.39      3.81 o 
   7  -1   1       40.51       33.03      2.86 o 
   8  -1   1       21.56       15.08      2.25 o 
  -8   0   1        8.69        6.94      1.47 o 
  -6   0   1       48.27       55.22      3.64 o 
  -5   0   1      170.19      159.43      5.55 o 
  -4   0   1       80.86       97.36      3.99 o 
  -3   0   1       78.96       76.74      4.94 o 
  -2   0   1     1188.32     1289.80     16.47 o 
  -1   0   1     1936.81     1895.13     78.72 o 
   1   0   1     6394.70     6473.11     40.14 o 
   2   0   1      418.39      455.57      6.42 o 
   3   0   1     2658.25     2849.08     23.15 o 
   4   0   1     1572.95     1524.41     16.82 o 
   5   0   1       53.93       47.07      3.12 o 
   6   0   1        6.99        5.29      1.56 o 
   7   0   1       18.00       15.86      2.25 o 
   8   0   1       30.76       25.40      2.95 o 
  -8   1   1       11.60        6.94      1.39 o 
  -7   1   1       10.26        4.77      2.08 o 
  -6   1   1      313.90      377.98      9.62 o 
  -5   1   1      483.76      488.95      9.80 o 
  -4   1   1      414.09      504.21      8.84 o 
  -3   1   1       29.00       26.61      1.82 o 
  -2   1   1     3721.03     3938.12     26.61 o 
  -1   1   1        1.30        1.72      1.00 o 
   0   1   1        8.26       12.86      0.78 o 
   1   1   1     1062.77     1016.82      6.58 o 
   2   1   1        2.30        3.84      0.69 o 
   3   1   1     1273.41     1448.51     11.54 o 
   4   1   1      443.78      434.77      8.67 o 
   5   1   1        9.27       11.79      1.91 o 
   6   1   1        0.26        0.69      1.04 o 
   7   1   1       10.28        8.93      1.99 o 
  -9   2   1       14.32        9.54      1.65 o 
  -7   2   1        6.84        5.11      1.91 o 
  -6   2   1       50.54       43.00      3.29 o 
  -5   2   1      104.09       95.62      4.25 o 
  -4   2   1     1226.41     1382.93     14.91 o 
  -3   2   1      899.79     1033.64     10.92 o 
  -2   2   1      857.32      923.75     13.38 o 
  -1   2   1     2195.76     2591.81     51.20 o 
   0   2   1       40.62       37.62      1.08 o 
   1   2   1      626.68      618.52     12.58 o 
   2   2   1     1645.86     1737.75     74.82 o 
   3   2   1       81.60       98.06      2.96 o 
   4   2   1      268.04      261.55     12.40 o 
   5   2   1      146.72      138.80      5.55 o 
   6   2   1       16.17       16.38      2.43 o 
   7   2   1        9.90       10.66      2.17 o 
  -9   3   1       15.28        8.93      1.56 o 
  -8   3   1       55.43       65.11      4.85 o 
  -7   3   1        6.35        4.85      1.99 o 
  -6   3   1       73.90       77.94      4.33 o 
  -5   3   1      667.75      722.24     11.27 o 
  -4   3   1      303.98      292.42      5.98 o 
  -3   3   1     1659.15     1934.90     11.31 o 
  -2   3   1      942.38     1089.08     23.53 o 
  -1   3   1     1256.90     1381.17     27.58 o 
   0   3   1      258.29      277.74      4.67 o 
   1   3   1      440.71      448.06     13.03 o 
   2   3   1       58.29       47.30      1.50 o 
   3   3   1        2.96        0.95      0.75 o 
   4   3   1       10.75       18.02      1.75 o 
   5   3   1      274.42      278.25      6.39 o 
   6   3   1       94.75      104.12      5.37 o 
  -9   4   1        8.79        4.85      1.30 o 
  -8   4   1       78.27       98.74      5.81 o 
  -7   4   1        2.08        1.04      1.56 o 
  -6   4   1       36.45       34.99      3.08 o 
  -5   4   1       34.38       49.19      4.90 o 
  -4   4   1      759.21      757.90      6.96 o 
  -3   4   1      416.54      436.96     12.25 o 
  -2   4   1      881.44      976.05     51.26 o 
  -1   4   1      934.00      907.95     11.24 o 
   0   4   1      523.05      569.16      7.01 o 
   1   4   1       19.40       15.85      0.97 o 
   2   4   1       38.29       35.06      1.54 o 
   3   4   1        1.51        1.22      0.76 o 
   4   4   1       13.23       17.27      1.83 o 
   5   4   1        5.56        5.19      1.44 o 
   6   4   1       28.21       35.37      3.73 o 
  -8   5   1       87.23       80.36      4.85 o 
  -7   5   1       85.55      108.45      5.55 o 
  -6   5   1       17.98       17.60      2.43 o 
  -5   5   1      384.67      447.94      8.76 o 
  -4   5   1      160.09      155.36      3.71 o 
  -3   5   1       71.04       69.07      6.49 o 
  -2   5   1       65.84       59.69      3.28 o 
  -1   5   1       93.50       62.47      1.64 o 
   0   5   1      373.93      371.58      4.10 o 
   1   5   1      378.24      356.79      6.20 o 
   2   5   1        0.38        0.55      0.67 o 
   3   5   1       13.62       18.31      1.83 o 
   4   5   1        0.85        0.23      1.01 o 
   5   5   1        8.39       10.96      2.04 o 
  -8   6   1        6.27        9.80      2.51 o 
  -7   6   1      109.46       95.28      5.55 o 
  -6   6   1      590.92      569.66     13.00 o 
  -5   6   1       46.09       47.90      2.63 o 
  -4   6   1       52.50       44.82      2.28 o 
  -3   6   1      104.33       95.23      3.10 o 
  -2   6   1       73.55       61.99      2.49 o 
  -1   6   1      412.40      372.74     17.64 o 
   0   6   1      621.17      601.55      7.70 o 
   1   6   1        8.81       11.66      1.33 o 
   2   6   1      137.20      136.64     13.48 o 
   3   6   1      114.73      129.59      9.58 o 
   4   6   1       27.13       32.29      2.73 o 
  -8   7   1       18.54       18.29      3.29 o 
  -7   7   1      180.25      147.64      7.20 o 
  -6   7   1       12.60        8.67      2.43 o 
  -5   7   1       46.06       49.07      4.25 o 
  -4   7   1       11.41       12.20      1.58 o 
  -3   7   1        9.57       10.70      1.38 o 
  -2   7   1       37.63       31.05      1.99 o 
  -1   7   1        3.55        3.94      1.01 o 
   0   7   1       36.05       32.95      3.51 o 
   1   7   1       92.70       80.19      4.77 o 
   2   7   1       25.15       22.71      3.12 o 
   3   7   1       41.57       44.21      4.77 o 
  -7   8   1       14.75       13.61      3.21 o 
  -6   8   1       87.95       74.82      5.46 o 
  -5   8   1       35.33       29.74      3.81 o 
  -4   8   1       53.55       49.07      4.33 o 
  -3   8   1       68.56       63.58      2.90 o 
  -2   8   1       95.08       88.91      3.33 o 
  -1   8   1        5.31        3.34      1.16 o 
   0   8   1       19.92       25.92      3.03 o 
   1   8   1       17.89       21.50      3.21 o 
   2   8   1       21.30       17.60      3.38 o 
  -6   9   1        0.17        0.26      1.73 o 
  -5   9   1       22.57       22.45      3.47 o 
  -4   9   1       91.23       82.97      5.55 o 
  -3   9   1       19.31       22.45      3.21 o 
  -2   9   1        1.94        2.95      1.29 o 
  -1   9   1       32.35       29.22      3.29 o 
   0   9   1       13.47       16.56      2.95 o 
  -3  10   1       21.15       25.49      3.90 o 
   1 -10   2        2.38        2.69      2.51 o 
   2 -10   2       14.22       13.70      3.03 o 
   3 -10   2       58.15       57.45      3.58 o 
   4 -10   2       47.62       52.75      3.64 o 
  -1  -9   2       23.32       19.68      3.29 o 
   0  -9   2        0.12        0.00      1.39 o 
   1  -9   2       44.72       42.13      3.99 o 
   2  -9   2       71.85       66.31      3.43 o 
   3  -9   2       47.77       44.71      3.21 o 
   4  -9   2       40.22       43.69      4.42 o 
   5  -9   2       66.13       64.85      5.03 o 
   6  -9   2        7.09        8.93      3.21 o 
  -3  -8   2       15.93       15.00      3.55 o 
  -2  -8   2       38.88       30.95      3.73 o 
  -1  -8   2        5.48        8.84      2.25 o 
   0  -8   2       22.17       20.37      2.77 o 
   1  -8   2       16.13       14.89      1.72 o 
   2  -8   2       50.32       53.16      2.86 o 
   3  -8   2       21.04       16.82      2.69 o 
   4  -8   2        8.98        9.80      2.34 o 
   5  -8   2        0.81        0.52      1.73 o 
   6  -8   2       95.62      120.76      6.68 o 
   7  -8   2       23.93       27.74      3.90 o 
  -4  -7   2       31.89       32.34      4.33 o 
  -3  -7   2       77.26       67.36      4.85 o 
  -2  -7   2        0.19        0.61      1.30 o 
  -1  -7   2      292.38      289.38      8.76 o 
   0  -7   2      512.94      518.76      7.48 o 
   1  -7   2      103.47      109.34      3.62 o 
   2  -7   2       92.94      100.82      4.85 o 
   3  -7   2       40.06       37.36      3.21 o 
   4  -7   2        0.88        0.87      1.47 o 
   5  -7   2      352.88      421.59     10.84 o 
   6  -7   2       44.04       48.89      4.07 o 
   7  -7   2        5.43        5.81      2.25 o 
   8  -7   2       15.79       17.86      3.38 o 
  -5  -6   2        1.54        2.10      1.32 o 
  -4  -6   2        3.02        4.74      1.35 o 
  -3  -6   2        2.45        1.47      1.30 o 
  -2  -6   2      334.40      308.63      9.02 o 
  -1  -6   2       72.11       68.31      4.16 o 
   0  -6   2      209.23      195.96      4.27 o 
   1  -6   2      204.21      184.74      5.90 o 
   2  -6   2        2.43        2.08      1.30 o 
   3  -6   2      117.69      134.37      5.37 o 
   4  -6   2      239.01      237.97      6.85 o 
   5  -6   2      101.89       93.54      4.77 o 
   6  -6   2        5.49        6.50      1.91 o 
   7  -6   2       86.31       95.80      5.37 o 
   8  -6   2       24.84       25.83      3.47 o 
  -6  -5   2       15.31       21.08      2.46 o 
  -5  -5   2       24.45       28.82      2.54 o 
  -4  -5   2        9.24       14.05      3.08 o 
  -3  -5   2       68.92       63.89      6.55 o 
  -2  -5   2       47.28       53.53      2.31 o 
  -1  -5   2      103.65      114.03      6.22 o 
   0  -5   2      408.64      487.43      6.07 o 
   1  -5   2      582.31      544.43      9.62 o 
   2  -5   2       18.68       20.46      2.25 o 
   3  -5   2      397.88      364.02      7.72 o 
   4  -5   2       16.83       17.95      2.17 o 
   5  -5   2       25.02       21.76      2.43 o 
   6  -5   2       18.49       23.75      2.77 o 
   7  -5   2       38.25       47.16      3.73 o 
   8  -5   2       42.21       36.15      3.55 o 
  -6  -4   2      128.35      135.65      4.77 o 
  -5  -4   2       75.83       65.92      3.10 o 
  -4  -4   2       40.08       38.93      2.20 o 
  -3  -4   2       40.16       36.61      2.14 o 
  -2  -4   2      528.99      474.61      5.89 o 
  -1  -4   2       49.88       40.81      3.68 o 
   0  -4   2       13.08       10.33      2.25 o 
   1  -4   2      700.42      710.71     10.06 o 
   2  -4   2      377.16      347.99      6.59 o 
   3  -4   2       94.90       90.62      3.73 o 
   4  -4   2      758.17      804.20     17.47 o 
   5  -4   2      166.97      166.93      3.73 o 
   6  -4   2        4.27        5.03      1.47 o 
   7  -4   2       43.14       43.78      3.12 o 
  -7  -3   2        2.97        2.64      1.09 o 
  -6  -3   2       69.27       73.38      9.67 o 
  -5  -3   2      198.80      193.33      5.11 o 
  -4  -3   2      223.29      242.06      9.36 o 
  -3  -3   2      571.81      548.92     21.11 o 
  -2  -3   2      606.66      517.14      7.23 o 
  -1  -3   2       17.19       12.17      0.98 o 
   0  -3   2      156.74      149.10      2.86 o 
   1  -3   2      325.00      351.97      6.24 o 
   2  -3   2      213.93      198.41     12.18 o 
   3  -3   2      314.09      358.30      5.55 o 
   4  -3   2      251.07      233.98      5.37 o 
   5  -3   2      216.00      225.84      5.98 o 
   6  -3   2       93.17       74.99      3.81 o 
   7  -3   2        0.37        1.04      1.04 o 
   8  -3   2       17.43       26.18      2.77 o 
  -8  -2   2       16.65       14.74      2.08 o 
  -7  -2   2        7.02        5.55      1.39 o 
  -6  -2   2       22.45       22.60      2.05 o 
  -5  -2   2      105.76      103.03      3.58 o 
  -4  -2   2      724.30      809.19      9.24 o 
  -3  -2   2        1.13        0.99      0.82 o 
  -2  -2   2       88.73       64.90      1.96 o 
  -1  -2   2      137.57      115.25      2.20 o 
   0  -2   2     4419.92     4965.78     32.55 o 
   1  -2   2     1614.97     1620.17     43.04 o 
   2  -2   2       13.34       11.52      0.85 o 
   3  -2   2     1358.06     1592.55     14.65 o 
   4  -2   2      734.44      781.88     10.66 o 
   5  -2   2      908.31     1000.00     13.61 o 
   6  -2   2      126.86      115.48      4.77 o 
   7  -2   2       49.39       39.71      3.12 o 
   8  -2   2        0.21        0.69      1.21 o 
  -8  -1   2       34.26       20.72      2.25 o 
  -7  -1   2        3.65        3.73      1.99 o 
  -6  -1   2       44.07       41.70      3.47 o 
  -5  -1   2      314.04      319.55     13.18 o 
  -4  -1   2      697.43      750.38     19.38 o 
  -3  -1   2      215.07      218.93      4.77 o 
  -2  -1   2      204.59      184.74      2.91 o 
  -1  -1   2     1548.28     1813.15     54.53 o 
   0  -1   2     1868.62     2059.77     31.47 o 
   1  -1   2       56.43       55.83      1.82 o 
   2  -1   2      213.67      195.67      3.81 o 
   3  -1   2      103.11      132.21      3.99 o 
   4  -1   2      201.36      235.89      5.98 o 
   5  -1   2      217.75      209.36      6.16 o 
   6  -1   2      360.03      359.95      8.76 o 
   7  -1   2       23.79       17.86      2.43 o 
   8  -1   2       16.97       15.86      2.43 o 
  -8   0   2       30.09       35.72      4.07 o 
  -7   0   2       95.41      105.16      5.90 o 
  -6   0   2       69.72       62.42      3.99 o 
  -5   0   2        5.29        3.29      1.30 o 
  -4   0   2       62.33       80.77      4.84 o 
  -3   0   2      104.48      133.57      4.60 o 
  -2   0   2      164.97      140.64      6.39 o 
  -1   0   2     4436.80     4674.58     18.46 o 
   1   0   2       17.13       21.07      1.39 o 
   2   0   2     1086.72     1092.59     11.27 o 
   3   0   2      355.59      338.54      6.59 o 
   4   0   2      156.62      175.03      5.29 o 
   5   0   2      402.84      382.92      8.67 o 
   6   0   2       22.17       22.02      2.51 o 
   7   0   2       42.29       34.59      3.12 o 
   8   0   2       37.41       34.50      3.47 o 
  -9   1   2        0.71        0.26      0.87 o 
  -8   1   2       35.47       39.45      3.64 o 
  -7   1   2      114.73      105.25      5.29 o 
  -6   1   2       72.70       60.86      3.81 o 
  -5   1   2        0.52        0.43      0.76 o 
  -4   1   2        2.89       14.74      1.73 o 
  -3   1   2       18.66       18.79      1.34 o 
  -2   1   2     2237.15     2351.09     12.78 o 
  -1   1   2       24.96       16.44      1.95 o 
   0   1   2      130.41      145.26      4.55 o 
   1   1   2      379.28      362.65     20.11 o 
   2   1   2     2269.14     2238.85     18.64 o 
   3   1   2      500.46      472.74      8.41 o 
   4   1   2       75.93       80.62      3.81 o 
   5   1   2      208.43      202.60      6.50 o 
   6   1   2       44.74       43.00      3.38 o 
   7   1   2       83.56       84.96      4.94 o 
  -9   2   2        6.30        8.76      2.95 o 
  -8   2   2        1.92        4.42      2.08 o 
  -7   2   2       98.29      104.90      5.37 o 
  -6   2   2       23.76       19.10      2.86 o 
  -5   2   2      193.54      238.33      9.28 o 
  -3   2   2       50.95       47.47      1.69 o 
  -2   2   2      111.40       94.07      1.58 o 
  -1   2   2     1632.62     1685.59      8.18 o 
   0   2   2      713.53      600.81      9.63 o 
   1   2   2     2560.55     2697.85     29.27 o 
   2   2   2     1102.66     1253.15     21.63 o 
   3   2   2      288.51      295.17      5.34 o 
   4   2   2      110.41      100.48      4.51 o 
   5   2   2      290.39      301.78      8.41 o 
   6   2   2       25.23       23.93      2.77 o 
   7   2   2       23.13       25.14      2.95 o 
  -9   3   2       11.01       12.14      3.03 o 
  -8   3   2       57.08       62.16      4.51 o 
  -7   3   2       39.40       37.30      2.43 o 
  -6   3   2      114.30      110.44      4.46 o 
  -5   3   2      139.86      158.91      3.91 o 
  -4   3   2      282.96      332.19      8.60 o 
  -3   3   2      400.55      427.84      3.76 o 
  -2   3   2     2430.61     2629.57     48.73 o 
  -1   3   2      155.24      136.01      2.09 o 
   0   3   2      877.53      853.03      5.94 o 
   1   3   2      157.88      141.93      3.27 o 
   2   3   2      248.06      259.16      5.46 o 
   3   3   2      186.31      169.89      4.27 o 
   4   3   2       95.93       91.65      3.48 o 
   5   3   2        1.76        1.91      1.39 o 
   6   3   2       22.24       22.97      2.77 o 
  -9   4   2       13.69       12.57      2.86 o 
  -8   4   2        8.94       16.73      2.86 o 
  -7   4   2        5.79        5.08      1.34 o 
  -6   4   2       46.55       54.54      3.56 o 
  -5   4   2      260.67      307.72      7.51 o 
  -4   4   2      414.76      438.00      4.49 o 
  -3   4   2        9.84        9.67      0.77 o 
  -2   4   2        3.27        3.71      0.58 o 
  -1   4   2      625.34      690.67     12.83 o 
   0   4   2     1210.82     1250.98      8.66 o 
   1   4   2      240.58      214.93      3.26 o 
   2   4   2        9.38       11.05      1.06 o 
   3   4   2       77.78       88.04      3.43 o 
   4   4   2       10.63       14.91      1.85 o 
   5   4   2       51.41       60.49      3.94 o 
   6   4   2        4.54        6.50      2.34 o 
  -8   5   2       12.72       16.38      2.95 o 
  -7   5   2      138.46      155.44      6.94 o 
  -6   5   2      130.12      121.37      5.98 o 
  -5   5   2       75.07       89.76      5.42 o 
  -4   5   2      834.18      916.23     18.89 o 
  -3   5   2        8.20        6.15      0.75 o 
  -2   5   2      268.23      278.61     18.84 o 
  -1   5   2      641.55      665.99      5.77 o 
   0   5   2      141.14      150.30      2.81 o 
   1   5   2      182.26      183.77      3.30 o 
   2   5   2       43.69       35.45      2.90 o 
   3   5   2        4.55        7.66      1.43 o 
   4   5   2      101.72      101.83      4.23 o 
   5   5   2        1.55        2.39      1.60 o 
  -8   6   2        0.38        0.61      1.91 o 
  -7   6   2       80.74       82.62      5.37 o 
  -6   6   2      184.23      188.64      7.72 o 
  -5   6   2      108.84      106.20      5.64 o 
  -4   6   2      120.26       97.04      3.01 o 
  -3   6   2      181.26      165.09      4.51 o 
  -2   6   2      130.45      120.05      8.19 o 
  -1   6   2      164.29      171.74      4.22 o 
   0   6   2      169.88      162.03     15.99 o 
   1   6   2       94.45       99.40      3.17 o 
   2   6   2       16.10       13.57      1.65 o 
   3   6   2      103.14      119.30     12.48 o 
   4   6   2       26.51       38.45      3.73 o 
  -8   7   2       41.83       42.13      4.59 o 
  -7   7   2       49.19       50.28      4.68 o 
  -6   7   2      109.78      105.94      6.16 o 
  -5   7   2        0.31        0.00      1.21 o 
  -4   7   2       18.58       19.42      2.77 o 
  -3   7   2      424.12      350.57      8.63 o 
  -2   7   2       81.25       74.89      3.55 o 
  -1   7   2       53.05       48.68      2.48 o 
   0   7   2       14.13       13.34      1.62 o 
   1   7   2       17.58       17.43      2.77 o 
   2   7   2       30.25       34.42      4.07 o 
   3   7   2        6.86       13.18      3.47 o 
  -7   8   2        4.55        5.90      2.77 o 
  -6   8   2       44.02       37.88      4.25 o 
  -5   8   2       84.34       69.35      5.11 o 
  -4   8   2      156.65      121.80      6.24 o 
  -3   8   2       91.46       77.33      4.94 o 
  -2   8   2       51.51       47.51      4.07 o 
  -1   8   2       21.81       20.37      1.92 o 
   0   8   2       18.61       16.38      2.60 o 
   1   8   2       52.59       50.11      4.42 o 
  -6   9   2       14.83       15.69      3.29 o 
  -5   9   2       34.96       32.42      3.99 o 
  -4   9   2        6.12        6.07      2.43 o 
  -3   9   2       19.89       20.55      3.21 o 
  -2   9   2       27.79       29.22      3.55 o 
   0   9   2        1.29        0.61      2.34 o 
   1 -10   3        5.05        6.94      2.60 o 
   2 -10   3        4.73        5.20      2.51 o 
   3 -10   3       61.20       65.97      8.19 o 
   4 -10   3       16.62       12.40      3.47 o 
  -1  -9   3       14.80       15.60      3.21 o 
   0  -9   3        0.18        0.00      1.56 o 
   1  -9   3       37.90       33.81      3.73 o 
   2  -9   3       39.08       46.27      3.03 o 
   3  -9   3       17.20       20.55      3.21 o 
   4  -9   3       45.73       46.64      4.51 o 
   5  -9   3       22.42       27.31      3.99 o 
   6  -9   3       15.95       20.03      3.90 o 
  -3  -8   3        5.31        5.55      2.60 o 
  -2  -8   3        0.35        0.87      1.65 o 
  -1  -8   3       31.51       26.79      3.38 o 
   0  -8   3       12.35        8.67      2.17 o 
   1  -8   3       79.84       64.67      4.42 o 
   2  -8   3       23.91       21.50      2.95 o 
   3  -8   3        0.34        0.17      1.47 o 
   4  -8   3       34.28       37.02      3.73 o 
   5  -8   3      113.08      127.61      6.42 o 
   6  -8   3       21.74       21.85      3.55 o 
   7  -8   3        8.21       11.88      3.21 o 
  -4  -7   3        5.18        5.03      2.17 o 
  -3  -7   3        4.16        3.21      1.73 o 
  -2  -7   3       85.50       78.80      4.85 o 
  -1  -7   3       79.68       84.96      5.03 o 
   0  -7   3      162.07      146.42      6.07 o 
   1  -7   3      272.02      270.57      8.32 o 
   2  -7   3       28.59       25.05      2.69 o 
   3  -7   3      109.09      114.52      5.37 o 
   4  -7   3      237.07      253.75      8.15 o 
   5  -7   3      169.32      177.29      6.94 o 
   6  -7   3       41.62       42.65      3.81 o 
   7  -7   3        0.13        0.00      1.56 o 
  -5  -6   3        0.65        1.68      1.32 o 
  -4  -6   3        4.21        4.25      1.82 o 
  -3  -6   3       35.51       36.84      3.64 o 
  -2  -6   3       24.18       22.19      2.69 o 
  -1  -6   3       91.42       87.56      4.68 o 
   0  -6   3       91.11       89.12      4.51 o 
   1  -6   3       45.01       34.85      3.12 o 
   2  -6   3      230.02      196.01      6.33 o 
   3  -6   3       99.01      102.47      4.77 o 
   4  -6   3        0.58        0.35      1.13 o 
   5  -6   3        1.48        1.47      1.30 o 
   6  -6   3       24.98       22.19      2.77 o 
   7  -6   3       10.83       10.58      2.34 o 
   8  -6   3       11.69       11.53      2.77 o 
  -6  -5   3        0.42        0.36      1.04 o 
  -5  -5   3       14.16       13.40      1.85 o 
  -4  -5   3       37.72       29.74      3.29 o 
  -3  -5   3        7.05       10.02      1.50 o 
  -2  -5   3      118.83      102.35      3.06 o 
  -1  -5   3      525.10      533.37     12.05 o 
   0  -5   3        4.13        3.41      0.69 o 
   1  -5   3      730.72      807.72     12.05 o 
   2  -5   3      850.57      862.42     12.48 o 
   3  -5   3       58.17       54.96      3.38 o 
   4  -5   3      192.57      159.17      5.46 o 
   5  -5   3       43.55       45.95      3.29 o 
   6  -5   3        0.39        1.04      1.30 o 
   7  -5   3       49.33       31.47      3.12 o 
   8  -5   3        3.29        5.20      1.99 o 
  -6  -4   3      117.62      111.00      7.63 o 
  -5  -4   3       30.09       33.90      2.48 o 
  -4  -4   3       63.67       56.34      2.72 o 
  -3  -4   3      480.74      496.73     28.70 o 
  -2  -4   3      415.59      448.22      6.17 o 
  -1  -4   3      194.01      213.13      3.67 o 
   0  -4   3       43.38       45.39      1.55 o 
   1  -4   3       10.60       12.86      0.84 o 
   2  -4   3     1433.76     1548.71     21.63 o 
   3  -4   3       80.34       78.89      4.94 o 
   4  -4   3        3.03        2.38      0.75 o 
   5  -4   3       98.43       97.33      5.46 o 
   6  -4   3      179.26      177.03      5.90 o 
   7  -4   3       22.94       25.14      2.95 o 
  -7  -3   3        9.78       14.30      3.12 o 
  -6  -3   3        3.15        3.69      1.56 o 
  -5  -3   3      101.50      112.07      3.82 o 
  -4  -3   3      164.89      136.40      9.62 o 
  -3  -3   3      360.09      378.66      5.78 o 
  -2  -3   3      599.62      697.35     11.14 o 
  -1  -3   3     1680.77     1779.55     15.43 o 
   0  -3   3        4.68        3.23      0.54 o 
   1  -3   3       29.05       38.06      2.90 o 
   2  -3   3      159.97      152.45      2.73 o 
   3  -3   3      195.96      171.24      6.89 o 
   4  -3   3       52.36       67.97      3.12 o 
   5  -3   3      170.48      188.56      5.90 o 
   6  -3   3       34.00       43.26      3.12 o 
   7  -3   3       13.16       16.21      2.34 o 
   8  -3   3        5.34        7.98      2.17 o 
  -7  -2   3        4.72        3.62      1.34 o 
  -6  -2   3        9.87        8.27      1.46 o 
  -5  -2   3      135.01      132.47      9.19 o 
  -4  -2   3      400.90      351.38     11.10 o 
  -3  -2   3      177.16      167.11      3.56 o 
  -2  -2   3       95.65       76.46      2.56 o 
  -1  -2   3      105.42      123.67     10.06 o 
   0  -2   3     1875.83     1867.76     58.08 o 
   1  -2   3      373.14      333.59     34.85 o 
   2  -2   3        3.57        2.08      0.78 o 
   3  -2   3      100.41      122.93      3.81 o 
   4  -2   3        1.97        3.21      1.13 o 
   5  -2   3       83.59       87.04      4.25 o 
   6  -2   3      270.61      268.84      7.63 o 
   7  -2   3       50.90       47.25      3.55 o 
   8  -2   3       16.69       16.47      2.77 o 
  -8  -1   3        0.42        0.00      1.21 o 
  -7  -1   3      163.61      185.00      7.46 o 
  -6  -1   3       91.03       82.51     11.66 o 
  -5  -1   3      211.00      190.85     14.52 o 
  -4  -1   3      630.11      598.49     19.85 o 
  -3  -1   3        9.98       13.46      1.34 o 
  -2  -1   3       11.96       16.36      1.01 o 
  -1  -1   3    18313.21    18088.06    107.67 o 
   0  -1   3     2907.80     3061.87     26.92 o 
   1  -1   3      429.22      383.18      5.72 o 
   2  -1   3       33.07       40.14      2.17 o 
   3  -1   3      320.79      386.56      7.37 o 
   4  -1   3      314.82      347.99      7.80 o 
   5  -1   3      240.02      282.01      7.54 o 
   6  -1   3        9.76        7.80      1.82 o 
   7  -1   3       65.74       68.40      4.42 o 
   8  -1   3       51.20       45.86      3.90 o 
  -8   0   3       98.33       99.61      5.81 o 
  -7   0   3       83.85       85.22      5.11 o 
  -6   0   3       77.43       68.66      4.25 o 
  -5   0   3       13.28       10.92      1.82 o 
  -4   0   3       15.15       10.84      0.83 o 
  -3   0   3       27.72       15.19      1.11 o 
  -2   0   3       13.80       12.05      0.88 o 
  -1   0   3     3551.44     3965.15     31.81 o 
   0   0   3     1307.44     1276.04     11.96 o 
   1   0   3      448.50      533.34      7.37 o 
   2   0   3       56.04       69.53      2.77 o 
   3   0   3      667.69      751.20     11.10 o 
   4   0   3      118.93      126.40      4.77 o 
   5   0   3       63.10       60.08      3.81 o 
   6   0   3       63.30       66.49      4.33 o 
   7   0   3       52.42       51.67      3.99 o 
  -9   1   3        3.64        3.55      1.99 o 
  -8   1   3        0.13        1.21      1.56 o 
  -7   1   3      185.11      193.07      7.28 o 
  -6   1   3      244.86      224.27      7.02 o 
  -5   1   3       23.07       27.95      2.43 o 
  -4   1   3      420.49      461.12     19.59 o 
  -3   1   3      385.07      312.43     15.73 o 
  -2   1   3      434.18      467.07      4.93 o 
  -1   1   3       35.58       38.46      3.51 o 
   0   1   3      319.82      296.49      5.55 o 
   1   1   3      900.57      899.09     10.40 o 
   2   1   3      829.68      856.01     10.92 o 
   3   1   3      405.80      421.59      8.50 o 
   4   1   3       62.58       65.54      3.73 o 
   5   1   3       87.34       97.88      4.77 o 
   6   1   3        2.88        2.86      1.47 o 
   7   1   3        8.88        9.45      2.51 o 
  -9   2   3       15.69       15.34      3.29 o 
  -8   2   3       32.43       37.02      3.81 o 
  -7   2   3       77.73       91.46      5.03 o 
  -6   2   3       88.47       94.84      6.16 o 
  -5   2   3       10.86       14.45      1.38 o 
  -4   2   3      777.41      876.87     14.52 o 
  -3   2   3      839.84      922.20     36.87 o 
  -2   2   3        2.26        2.16      1.00 o 
  -1   2   3      674.85      793.66     21.43 o 
   0   2   3       39.51       49.02      2.36 o 
   1   2   3     2294.54     2665.46     44.63 o 
   2   2   3      915.11      859.73      8.60 o 
   3   2   3       59.98       60.16      3.38 o 
   4   2   3      501.74      562.29     11.44 o 
   5   2   3      283.51      326.66      9.36 o 
   6   2   3       35.07       40.23      3.73 o 
  -9   3   3       38.93       31.64      3.81 o 
  -8   3   3        0.81        2.86      1.82 o 
  -7   3   3        2.27        4.63      1.28 o 
  -6   3   3      248.38      253.76      6.16 o 
  -5   3   3        1.37        1.42      0.91 o 
  -4   3   3      200.79      217.08     10.12 o 
  -3   3   3     1185.33     1228.87     27.89 o 
  -2   3   3      222.29      193.84      4.96 o 
  -1   3   3      714.75      649.08      5.68 o 
   0   3   3       20.17       15.50      1.08 o 
   1   3   3        4.06        1.59      0.57 o 
   2   3   3      366.85      354.95      6.59 o 
   3   3   3       58.98       62.80      2.83 o 
   4   3   3       44.25       46.47      3.55 o 
   5   3   3      152.23      176.94      7.46 o 
   6   3   3       11.55       12.83      2.69 o 
  -9   4   3       19.99       20.03      3.38 o 
  -8   4   3       39.29       45.08      4.16 o 
  -7   4   3       19.57       19.28      2.69 o 
  -6   4   3       48.68       44.11      2.44 o 
  -5   4   3      126.59      122.46      3.60 o 
  -4   4   3       21.59       23.16      1.23 o 
  -3   4   3        5.79        2.60      0.56 o 
  -2   4   3      797.74      823.71     11.12 o 
  -1   4   3      494.04      446.44     13.05 o 
   0   4   3       18.73       18.85      1.19 o 
   1   4   3      309.38      360.33     10.20 o 
   2   4   3       33.89       38.49      2.29 o 
   3   4   3       36.14       39.82      2.51 o 
   4   4   3       67.40       70.17      5.42 o 
   5   4   3       16.50       18.38      3.12 o 
  -8   5   3        9.86       11.18      2.51 o 
  -7   5   3       40.19       38.23      3.81 o 
  -6   5   3      474.97      472.65     11.57 o 
  -5   5   3      116.87      119.70      7.37 o 
  -4   5   3        1.42        0.52      0.76 o 
  -3   5   3      240.13      253.28     14.30 o 
  -2   5   3      482.62      515.42     15.15 o 
  -1   5   3     1188.44     1192.23      8.63 o 
   0   5   3      736.21      740.88      8.81 o 
   1   5   3        2.90        1.39      0.72 o 
   2   5   3       93.72      100.96      3.50 o 
   3   5   3       87.17       91.19      3.81 o 
   4   5   3        1.79        3.54      1.58 o 
  -8   6   3       14.43       13.96      3.03 o 
  -7   6   3       71.08       77.68      5.37 o 
  -6   6   3       10.13        9.19      2.34 o 
  -5   6   3       10.41       12.83      2.43 o 
  -4   6   3       21.41       22.02      2.69 o 
  -3   6   3       93.50       81.14      4.68 o 
  -2   6   3       85.61       87.84      3.08 o 
  -1   6   3      500.11      506.64     13.39 o 
   0   6   3        9.93        7.71      0.98 o 
   1   6   3       45.70       53.43      2.19 o 
   2   6   3      141.13      148.63      6.81 o 
   3   6   3       36.81       36.51      2.81 o 
  -8   7   3       40.06       37.36      4.68 o 
  -7   7   3        8.45       11.10      2.95 o 
  -6   7   3       44.50       38.49      3.99 o 
  -5   7   3      118.05      108.28      5.98 o 
  -4   7   3       98.44       98.66      5.46 o 
  -3   7   3      132.42      117.64      5.81 o 
  -2   7   3       62.76       53.14      3.90 o 
  -1   7   3       32.97       30.88      2.27 o 
   0   7   3      105.94       95.21      3.68 o 
   1   7   3       58.62       60.69      4.77 o 
   2   7   3        8.10        9.97      2.95 o 
  -7   8   3       19.62       19.25      3.81 o 
  -6   8   3        1.06        0.78      1.99 o 
  -5   8   3      173.63      149.81      7.28 o 
  -4   8   3      146.98      121.02      6.33 o 
  -3   8   3       34.77       31.64      3.64 o 
  -2   8   3       22.76       21.33      2.95 o 
  -1   8   3      107.27      102.99      5.98 o 
   1   8   3       47.15       52.71      5.29 o 
  -6   9   3       26.27       24.27      3.81 o 
  -5   9   3       23.58       22.54      3.81 o 
  -4   9   3       41.21       44.99      4.59 o 
  -3   9   3       25.08       28.52      3.73 o 
  -2   9   3       26.91       27.57      3.90 o 
   2 -10   4       37.93       43.95      4.85 o 
   3 -10   4       19.69       23.32      3.90 o 
  -1  -9   4        9.64       10.32      2.95 o 
   0  -9   4        4.29        1.99      2.17 o 
   1  -9   4       26.13       33.90      3.81 o 
   2  -9   4       10.50        8.06      2.60 o 
   3  -9   4        0.25        0.26      1.99 o 
   4  -9   4       19.87       22.19      3.55 o 
   5  -9   4       15.95       21.50      3.90 o 
   6  -9   4       58.47       73.69      6.33 o 
  -3  -8   4       11.53       15.95      3.21 o 
  -2  -8   4        5.18        8.15      2.43 o 
  -1  -8   4      106.29      110.97      6.16 o 
   0  -8   4       12.56       11.01      2.51 o 
   1  -8   4        1.10        1.13      1.56 o 
   2  -8   4       39.24       38.23      3.81 o 
   3  -8   4       50.40       55.66      4.33 o 
   4  -8   4        9.79        8.32      2.51 o 
   5  -8   4      136.53      155.35      7.46 o 
   6  -8   4       17.71       20.20      3.38 o 
  -4  -7   4       13.12       11.53      2.77 o 
  -3  -7   4        0.10        1.21      1.47 o 
  -2  -7   4       18.76       20.11      2.86 o 
  -1  -7   4      139.06      148.07      6.59 o 
   0  -7   4      100.00      107.59      5.55 o 
   1  -7   4        3.72        6.33      1.82 o 
   2  -7   4      103.66       95.80      5.03 o 
   3  -7   4       54.07       56.00      4.16 o 
   4  -7   4      158.87      145.04      6.24 o 
   5  -7   4       75.92       78.89      5.11 o 
   6  -7   4       58.56       66.84      4.68 o 
   7  -7   4       25.61       25.05      3.47 o 
  -5  -6   4        7.77       11.01      2.86 o 
  -4  -6   4        0.72        0.95      1.39 o 
  -3  -6   4       12.73       13.35      2.43 o 
  -2  -6   4       10.34        9.62      2.08 o 
  -1  -6   4      104.19      108.80      5.11 o 
   0  -6   4      140.85      129.52      5.46 o 
   1  -6   4       15.90       13.18      2.08 o 
   2  -6   4       17.25       15.08      2.25 o 
   3  -6   4      433.83      422.63      9.54 o 
   4  -6   4        0.79        1.65      1.30 o 
   5  -6   4       38.83       34.59      3.12 o 
   6  -6   4       17.48       18.64      2.69 o 
   7  -6   4       41.28       34.24      3.47 o 
  -6  -5   4       17.07       14.63      1.94 o 
  -5  -5   4        1.62        2.86      1.31 o 
  -4  -5   4       38.64       32.85      3.60 o 
  -3  -5   4        5.21        4.08      1.13 o 
  -2  -5   4        0.76        0.00      0.71 o 
  -1  -5   4       32.06       28.11      1.86 o 
   0  -5   4     1085.44     1256.62     12.14 o 
   1  -5   4      510.75      511.06      9.88 o 
   2  -5   4      299.99      345.13      8.24 o 
   3  -5   4       93.31       79.67      4.07 o 
   4  -5   4      245.90      243.61      7.11 o 
   5  -5   4       81.18       71.35      4.16 o 
   6  -5   4       44.03       46.12      3.64 o 
   7  -5   4       38.76       35.11      3.38 o 
   8  -5   4        4.40        4.33      1.91 o 
  -6  -4   4       31.71       32.14      2.63 o 
  -5  -4   4        7.50        8.01      1.47 o 
  -4  -4   4       33.90       32.59      2.15 o 
  -3  -4   4      527.76      556.16     31.56 o 
  -2  -4   4      127.81      128.73      4.77 o 
  -1  -4   4       37.69       29.84      1.99 o 
   0  -4   4      430.22      443.87      5.02 o 
   1  -4   4      498.64      524.03     14.39 o 
   2  -4   4      276.49      279.83      5.37 o 
   3  -4   4      508.56      533.97     10.40 o 
   4  -4   4       13.46       15.81      1.82 o 
   5  -4   4       69.15       67.70      2.63 o 
   6  -4   4        5.83        9.80      1.91 o 
  -7  -3   4       11.18       12.04      2.14 o 
  -6  -3   4        0.19        0.00      0.89 o 
  -5  -3   4       19.45       20.05      1.93 o 
  -4  -3   4      231.09      220.29      4.78 o 
  -3  -3   4      192.38      186.90      4.07 o 
  -2  -3   4      140.80      124.95      3.11 o 
  -1  -3   4       68.11       78.61      6.72 o 
   0  -3   4      893.03      994.77     15.69 o 
   1  -3   4     1304.90     1428.97     14.65 o 
   2  -3   4      319.50      299.73      6.29 o 
   3  -3   4       13.64       18.13      1.35 o 
   4  -3   4       82.88       85.57      3.90 o 
   5  -3   4      159.91      158.39      5.46 o 
   6  -3   4       38.39       42.91      3.38 o 
   7  -3   4        2.29        4.77      1.73 o 
   8  -3   4        8.68        9.88      2.60 o 
  -8  -2   4        0.56        0.00      2.08 o 
  -7  -2   4       33.57       35.01      2.62 o 
  -6  -2   4       39.51       38.19      2.64 o 
  -5  -2   4      118.05      101.60      3.40 o 
  -4  -2   4      168.44      162.51      3.86 o 
  -3  -2   4      193.77      175.80      3.65 o 
  -2  -2   4     1264.61     1438.49     59.17 o 
  -1  -2   4      996.41     1065.64     67.71 o 
   0  -2   4        5.80        6.68      0.73 o 
   1  -2   4      610.31      535.33     22.06 o 
   2  -2   4        5.64        6.56      0.83 o 
   3  -2   4       79.10       65.19      3.12 o 
   4  -2   4       99.58      115.74      4.77 o 
   5  -2   4       36.90       46.81      3.21 o 
   6  -2   4       39.73       35.37      3.21 o 
   7  -2   4       19.37       20.55      2.95 o 
  -8  -1   4       12.91       11.18      2.95 o 
  -7  -1   4       13.80       11.10      2.34 o 
  -6  -1   4      164.04      164.20      7.50 o 
  -5  -1   4      105.32       89.69      3.13 o 
  -4  -1   4       98.36       86.11      4.07 o 
  -3  -1   4      549.64      492.39      5.76 o 
  -2  -1   4      909.45     1027.57     28.22 o 
  -1  -1   4     3244.64     3859.44     19.30 o 
   0  -1   4      881.18      929.74      8.15 o 
   1  -1   4       16.64       27.22      1.91 o 
   2  -1   4      746.21      854.45     10.92 o 
   3  -1   4      793.13      932.30     12.92 o 
   4  -1   4       33.55       34.07      2.77 o 
   5  -1   4       67.10       74.56      4.33 o 
   6  -1   4       14.01       18.90      2.69 o 
   7  -1   4       24.73       30.78      3.47 o 
  -8   0   4       16.78       13.09      2.69 o 
  -7   0   4       94.52       82.62      4.94 o 
  -6   0   4      300.43      272.30      7.63 o 
  -5   0   4        7.62        9.77      1.22 o 
  -4   0   4       48.86       40.57      2.09 o 
  -3   0   4      883.19      864.98     22.08 o 
  -2   0   4       70.12       70.13      1.42 o 
  -1   0   4       54.86       55.77      1.65 o 
   0   0   4       80.23       67.71      2.77 o 
   1   0   4      528.91      512.79      7.80 o 
   2   0   4      351.93      436.85      8.15 o 
   3   0   4      205.44      249.42      6.50 o 
   4   0   4        2.20        3.21      1.30 o 
   5   0   4        0.30        0.43      1.13 o 
   6   0   4       28.47       35.80      3.47 o 
   7   0   4       20.56       21.24      3.12 o 
  -9   1   4        3.29        3.90      2.08 o 
  -8   1   4       15.77       15.43      2.77 o 
  -7   1   4       24.82       20.46      2.77 o 
  -6   1   4       90.03       88.51      4.59 o 
  -5   1   4      696.39      677.11     49.72 o 
  -4   1   4      218.69      233.43     21.46 o 
  -3   1   4      386.67      453.47      7.07 o 
  -2   1   4       43.88       40.07      4.12 o 
  -1   1   4      141.15      110.42      2.70 o 
   0   1   4      131.62      143.56      4.33 o 
   1   1   4      520.17      571.48      8.67 o 
   2   1   4       40.22       45.17      2.69 o 
   3   1   4      167.44      191.50      6.07 o 
   4   1   4      144.30      171.91      6.33 o 
   5   1   4      109.16      122.93      5.72 o 
   6   1   4       49.08       50.89      4.07 o 
   7   1   4       22.25       27.05      3.73 o 
  -9   2   4       32.83       36.32      4.16 o 
  -8   2   4       49.59       45.60      4.16 o 
  -7   2   4       40.87       36.06      3.21 o 
  -6   2   4      280.08      302.90     17.64 o 
  -5   2   4      145.51      132.94      5.55 o 
  -4   2   4      214.68      264.47      6.37 o 
  -3   2   4      632.78      722.27     14.74 o 
  -2   2   4       22.22       24.09      3.16 o 
  -1   2   4       24.97       17.11      2.64 o 
   0   2   4      572.65      547.99      9.36 o 
   1   2   4        1.75        0.78      0.78 o 
   2   2   4       21.59       34.59      2.51 o 
   3   2   4        9.28       13.61      2.17 o 
   4   2   4      284.54      303.86      8.58 o 
   5   2   4      221.30      266.49      9.10 o 
   6   2   4       41.98       52.71      4.42 o 
  -9   3   4       34.40       46.03      4.59 o 
  -8   3   4       29.87       25.57      3.29 o 
  -7   3   4        9.31        7.11      1.91 o 
  -6   3   4        4.72        4.43      1.19 o 
  -5   3   4      413.15      427.99      6.85 o 
  -4   3   4        6.39        6.08      1.10 o 
  -3   3   4      336.01      360.43     21.63 o 
  -2   3   4       47.85       42.40      1.39 o 
  -1   3   4      134.99      128.57      4.41 o 
   0   3   4      395.16      385.94      8.06 o 
   1   3   4       60.93       45.53      2.00 o 
   2   3   4       36.54       34.96      3.08 o 
   3   3   4       90.79       83.75      4.33 o 
   4   3   4        0.56        0.09      1.30 o 
   5   3   4       55.91       66.58      4.68 o 
  -9   4   4       22.75       35.02      4.33 o 
  -8   4   4       67.41       65.71      4.77 o 
  -7   4   4        0.86        1.65      1.07 o 
  -6   4   4       21.94       23.93      2.01 o 
  -5   4   4       78.50       72.61      3.00 o 
  -4   4   4       12.21        8.89      1.28 o 
  -3   4   4       16.77       25.43      2.95 o 
  -2   4   4       52.52       42.12      2.25 o 
  -1   4   4      218.72      218.40      3.39 o 
   0   4   4      760.13      803.30     17.77 o 
   1   4   4       51.36       41.06      1.80 o 
   2   4   4      119.18      127.08      4.16 o 
   3   4   4       12.50       17.69      2.51 o 
   4   4   4       25.27       26.09      3.12 o 
   5   4   4       23.52       32.86      3.73 o 
  -8   5   4       18.71       17.51      3.21 o 
  -7   5   4      387.11      403.12     11.36 o 
  -6   5   4        5.19        7.15      1.53 o 
  -5   5   4       38.76       35.01      2.25 o 
  -4   5   4       57.16       55.93      3.81 o 
  -3   5   4       26.60       28.13      1.91 o 
  -2   5   4      535.28      516.48     10.62 o 
  -1   5   4      595.27      584.84     18.80 o 
   0   5   4       25.12       29.34      2.13 o 
   1   5   4      265.79      245.40      9.20 o 
   2   5   4      213.43      227.82      5.58 o 
   3   5   4      158.04      179.49      6.24 o 
   4   5   4        6.96        7.20      2.25 o 
  -8   6   4       42.48       40.83      4.77 o 
  -7   6   4       14.07       17.43      3.12 o 
  -6   6   4       20.38       25.75      3.38 o 
  -5   6   4        2.00        1.99      1.65 o 
  -4   6   4       26.89       29.91      3.29 o 
  -3   6   4       91.94       83.66      4.85 o 
  -2   6   4       12.83       12.83      2.43 o 
  -1   6   4       27.93       23.55      1.87 o 
   0   6   4      167.60      189.01      8.89 o 
   1   6   4       41.24       40.73      2.56 o 
   2   6   4       70.00       71.85      5.33 o 
   3   6   4       58.32       68.46      5.64 o 
  -8   7   4        0.22        0.61      2.43 o 
  -7   7   4       52.62       44.13      4.68 o 
  -6   7   4       34.40       33.03      4.07 o 
  -5   7   4       26.39       21.33      3.21 o 
  -4   7   4      197.73      185.09      7.98 o 
  -3   7   4      204.63      181.02      7.46 o 
  -2   7   4       14.16       14.13      2.69 o 
  -1   7   4       34.52       32.42      3.55 o 
   0   7   4       31.18       33.46      3.73 o 
   1   7   4       48.90       52.45      5.03 o 
   2   7   4       22.27       31.56      4.77 o 
  -7   8   4        0.15        0.00      2.69 o 
  -6   8   4       35.14       34.76      4.51 o 
  -5   8   4       86.12       70.65      5.46 o 
  -4   8   4       74.49       71.87      5.29 o 
  -3   8   4       21.84       21.85      3.21 o 
  -2   8   4       66.43       58.08      4.68 o 
  -1   8   4       48.74       52.10      4.77 o 
  -5   9   4        1.80        0.69      2.34 o 
  -4   9   4       31.98       35.28      4.33 o 
  -3   9   4       46.37       47.77      4.94 o 
  -2   9   4       37.48       40.66      4.68 o 
  -1  -9   5        0.66        0.00      2.17 o 
   0  -9   5        2.48        4.51      2.25 o 
   1  -9   5        4.31        4.94      2.34 o 
   2  -9   5        0.53        0.87      2.08 o 
   3  -9   5        0.44        0.95      1.99 o 
   4  -9   5        1.30        1.73      2.17 o 
   5  -9   5       34.11       40.57      5.03 o 
  -3  -8   5        0.20        1.30      1.65 o 
  -2  -8   5       65.81       60.34      4.77 o 
  -1  -8   5       55.22       59.47      4.68 o 
   0  -8   5       37.00       39.53      3.81 o 
   1  -8   5       14.53       18.64      2.86 o 
   2  -8   5        0.98        3.03      1.82 o 
   3  -8   5        4.70        6.33      2.17 o 
   4  -8   5      156.77      168.18      7.37 o 
   5  -8   5       30.69       27.92      3.64 o 
   6  -8   5        7.76        9.36      2.86 o 
  -4  -7   5        0.09        0.00      1.56 o 
  -3  -7   5       59.32       67.71      5.03 o 
  -2  -7   5        6.90        6.68      2.17 o 
  -1  -7   5        0.70        0.61      1.21 o 
   0  -7   5       37.12       39.10      3.55 o 
   1  -7   5        0.19        1.39      1.47 o 
   2  -7   5       11.51       14.91      2.43 o 
   3  -7   5      201.84      201.99      7.46 o 
   4  -7   5       11.09        9.36      2.17 o 
   5  -7   5        4.45        5.37      2.08 o 
   6  -7   5       56.75       52.45      4.51 o 
   7  -7   5       25.19       24.01      3.47 o 
  -5  -6   5        2.85        4.51      2.25 o 
  -4  -6   5       11.92       14.56      2.77 o 
  -3  -6   5        3.86        4.07      1.73 o 
  -2  -6   5       23.36       28.18      3.21 o 
  -1  -6   5       34.82       29.65      2.86 o 
   0  -6   5       30.06       28.26      2.86 o 
   1  -6   5      117.29      106.98      5.03 o 
   2  -6   5       98.66       86.17      4.51 o 
   3  -6   5       53.10       57.22      4.07 o 
   4  -6   5       49.61       48.98      3.64 o 
   5  -6   5        1.01        1.04      1.21 o 
   6  -6   5        5.36        7.54      1.99 o 
   7  -6   5       37.94       33.03      3.55 o 
  -6  -5   5       27.48       28.47      2.85 o 
  -5  -5   5        5.92        5.02      1.56 o 
  -4  -5   5        2.19        3.06      1.25 o 
  -3  -5   5       45.40       50.69      4.46 o 
  -2  -5   5       25.67       30.17      1.97 o 
  -1  -5   5        0.61        2.38      0.92 o 
   0  -5   5       70.54       59.64      3.81 o 
   1  -5   5      491.42      499.18     10.14 o 
   2  -5   5      125.50       97.96      4.42 o 
   3  -5   5      376.41      349.46      8.24 o 
   4  -5   5      332.00      334.72      8.67 o 
   5  -5   5       43.35       44.47      3.38 o 
   6  -5   5       25.75       19.25      2.69 o 
   7  -5   5       23.78       24.27      2.95 o 
  -6  -4   5       26.41       28.67      2.60 o 
  -5  -4   5       21.19       21.50      2.05 o 
  -4  -4   5       80.08       74.10      3.09 o 
  -3  -4   5      107.60       91.05      4.72 o 
  -2  -4   5       27.96       38.55      2.73 o 
  -1  -4   5      106.82      129.69      4.16 o 
   0  -4   5       17.55       14.98      1.32 o 
   1  -4   5      384.66      330.19     11.18 o 
   2  -4   5      347.08      332.20     10.06 o 
   3  -4   5       87.56       75.14      2.49 o 
   4  -4   5      218.85      213.45     11.96 o 
   5  -4   5      183.52      184.52     18.60 o 
   6  -4   5        0.24        0.17      1.04 o 
  -7  -3   5       28.40       31.55      2.80 o 
  -6  -3   5        0.64        1.28      1.13 o 
  -5  -3   5       73.05       74.09      3.16 o 
  -4  -3   5        4.45        3.11      1.01 o 
  -3  -3   5       53.32       44.58      2.15 o 
  -2  -3   5      102.03      112.22      4.12 o 
  -1  -3   5       41.62       59.38     22.67 o 
   0  -3   5      672.04      773.34     22.24 o 
   1  -3   5      380.16      347.27      6.46 o 
   2  -3   5       58.48       54.16      2.01 o 
   3  -3   5       95.54       85.38      4.64 o 
   4  -3   5      354.80      411.36      8.84 o 
   5  -3   5      132.12      133.68      5.46 o 
   6  -3   5       90.84       92.41      5.03 o 
   7  -3   5        2.26        2.60      1.73 o 
  -8  -2   5        0.83        0.00      2.17 o 
  -7  -2   5       13.58       14.27      1.95 o 
  -6  -2   5       37.46       36.51      2.39 o 
  -5  -2   5      139.42      140.33      4.04 o 
  -4  -2   5       83.61       82.43      3.68 o 
  -3  -2   5      231.01      223.30      4.26 o 
  -2  -2   5      532.54      591.28     23.02 o 
  -1  -2   5     3623.67     4153.74    101.04 o 
   0  -2   5      490.77      464.86      8.24 o 
   1  -2   5      152.08      138.86      3.16 o 
   2  -2   5      319.55      315.37      9.58 o 
   3  -2   5        9.17        8.06      1.65 o 
   4  -2   5        8.93        8.06      1.91 o 
   5  -2   5      278.80      323.45      9.02 o 
   6  -2   5       26.50       25.23      2.95 o 
   7  -2   5       16.88       17.25      2.95 o 
  -8  -1   5       45.24       39.36      4.33 o 
  -7  -1   5       17.32       13.87      2.60 o 
  -6  -1   5        1.89        1.30      1.01 o 
  -5  -1   5        7.52        7.27      1.60 o 
  -4  -1   5       13.19       19.48      1.49 o 
  -3  -1   5      128.32      133.12      2.96 o 
  -2  -1   5     1829.95     1904.23     92.76 o 
  -1  -1   5      550.63      560.87      5.60 o 
   0  -1   5      570.90      577.93      5.70 o 
   1  -1   5      286.09      277.24      6.24 o 
   2  -1   5      365.31      352.41      7.46 o 
   3  -1   5      146.45      148.33      5.29 o 
   4  -1   5       75.96       79.41      4.25 o 
   5  -1   5       13.44       17.08      2.60 o 
   6  -1   5       59.35       62.51      4.42 o 
   7  -1   5       46.93       54.79      4.59 o 
  -8   0   5       22.51       20.03      3.21 o 
  -7   0   5       62.26       46.73      3.81 o 
  -6   0   5       20.78       14.74      2.25 o 
  -5   0   5      135.43      123.96      4.98 o 
  -4   0   5       19.05       19.50      1.13 o 
  -3   0   5     1308.76     1337.63     25.53 o 
  -2   0   5       98.10      105.61      5.38 o 
  -1   0   5       13.77       15.26      0.99 o 
   0   0   5      632.31      606.24      9.36 o 
   1   0   5      475.12      467.71      8.41 o 
   2   0   5      229.04      220.81      5.90 o 
   3   0   5      170.70      177.72      5.98 o 
   4   0   5      415.85      439.62     10.06 o 
   5   0   5        0.37        1.21      1.39 o 
   6   0   5      101.09      111.05      5.98 o 
   7   0   5       10.56       13.26      3.12 o 
  -8   1   5       26.36       23.32      3.12 o 
  -7   1   5       68.24       61.29      4.33 o 
  -6   1   5       90.80       79.84      4.51 o 
  -5   1   5      313.77      289.08     26.35 o 
  -4   1   5      386.41      372.72      5.73 o 
  -3   1   5       31.29       26.17      1.59 o 
  -2   1   5     1084.69     1223.36     58.43 o 
  -1   1   5        9.84       13.76      1.26 o 
   0   1   5      769.68      689.21     10.49 o 
   1   1   5      478.81      542.96      9.45 o 
   2   1   5       61.46       70.39      3.73 o 
   3   1   5      142.46      146.94      5.72 o 
   4   1   5      375.53      428.35     10.32 o 
   5   1   5        8.07       11.10      2.43 o 
   6   1   5       19.40       26.27      3.64 o 
  -9   2   5       26.36       32.77      4.16 o 
  -8   2   5       11.61        9.54      2.43 o 
  -7   2   5      136.55      117.64      5.72 o 
  -6   2   5      104.89      113.26      3.74 o 
  -5   2   5      264.49      253.19     18.29 o 
  -4   2   5      553.98      551.60      7.36 o 
  -3   2   5      551.30      650.66     11.18 o 
  -2   2   5       86.28       92.46      3.34 o 
  -1   2   5       33.44       44.06      2.60 o 
   0   2   5       16.70       12.14      1.82 o 
   1   2   5       41.06       43.35      2.95 o 
   2   2   5       19.54       20.55      2.25 o 
   3   2   5      143.90      164.46      6.33 o 
   4   2   5       25.75       25.14      3.12 o 
   5   2   5       39.63       46.73      4.07 o 
   6   2   5        4.43        7.54      2.34 o 
  -9   3   5       12.29       21.15      3.64 o 
  -8   3   5        0.29        2.51      2.08 o 
  -7   3   5        2.37        4.16      1.82 o 
  -6   3   5       52.33       66.50      3.06 o 
  -5   3   5      179.33      177.99      4.55 o 
  -4   3   5      150.92      140.50      3.84 o 
  -3   3   5       91.14       95.10      3.14 o 
  -2   3   5      255.05      251.41      6.46 o 
  -1   3   5      254.03      253.86      6.46 o 
   0   3   5       58.97       45.86      3.38 o 
   1   3   5       14.00       11.01      1.73 o 
   2   3   5        1.42        2.95      1.30 o 
   3   3   5       37.66       52.80      3.81 o 
   4   3   5      181.22      194.11      7.54 o 
   5   3   5       13.29       19.25      3.21 o 
  -9   4   5       21.24       23.58      3.73 o 
  -8   4   5       59.90       70.48      5.11 o 
  -7   4   5       85.43       85.29      6.24 o 
  -6   4   5       93.17      113.98      4.05 o 
  -5   4   5      140.14      150.48      4.28 o 
  -4   4   5       27.26       26.30      2.01 o 
  -3   4   5       70.44       66.24      9.19 o 
  -2   4   5      178.40      156.97      4.00 o 
  -1   4   5       36.23       37.97      2.12 o 
   0   4   5      175.68      169.39      9.32 o 
   1   4   5       71.22       64.16      3.64 o 
   2   4   5        0.59        2.34      1.21 o 
   3   4   5      145.34      151.19      6.42 o 
   4   4   5       19.46       18.81      3.03 o 
  -8   5   5       22.50       27.66      3.90 o 
  -7   5   5      109.77      110.49      4.36 o 
  -6   5   5       99.94      120.76      4.72 o 
  -5   5   5        6.85        4.02      1.31 o 
  -4   5   5       59.09       63.10      5.42 o 
  -3   5   5       80.47       77.72      3.14 o 
  -2   5   5       67.23       66.49      2.87 o 
  -1   5   5      268.54      260.34      5.30 o 
   0   5   5       51.84       54.94      2.94 o 
   1   5   5       59.55       62.26      2.41 o 
   2   5   5      177.33      174.71      7.37 o 
   3   5   5       34.21       46.29      3.99 o 
  -8   6   5       35.45       40.05      4.85 o 
  -7   6   5       13.78       15.08      3.21 o 
  -6   6   5        3.71        3.81      2.17 o 
  -5   6   5        2.55        0.95      1.47 o 
  -4   6   5       95.23       96.40      5.90 o 
  -3   6   5      135.96      140.88      6.76 o 
  -2   6   5       11.15       14.97      1.99 o 
  -1   6   5       41.23       37.45      2.31 o 
   0   6   5       30.56       33.64      3.81 o 
   1   6   5      116.46      123.00     14.74 o 
   2   6   5       22.13       29.21      2.51 o 
  -7   7   5        3.45        3.21      2.69 o 
  -6   7   5       48.55       48.55      5.11 o 
  -5   7   5      122.60      119.81      6.76 o 
  -4   7   5       17.73       19.16      3.12 o 
  -3   7   5       83.99       74.99      5.29 o 
  -2   7   5       63.59       62.68      5.03 o 
  -1   7   5       60.01       63.72      4.85 o 
   0   7   5       81.36       98.83      6.24 o 
  -6   8   5       14.66       15.08      3.81 o 
  -5   8   5       23.31       24.88      3.90 o 
  -4   8   5       11.04       13.52      3.03 o 
  -3   8   5       29.21       36.67      4.33 o 
  -2   8   5      104.69      101.69      6.42 o 
  -1   8   5       13.92       12.57      2.95 o 
  -1  -9   6        5.21        5.55      2.43 o 
   0  -9   6        6.44        7.02      2.69 o 
   1  -9   6       12.29       16.12      3.29 o 
   2  -9   6        1.75        0.78      2.17 o 
   3  -9   6        0.08        0.00      2.25 o 
   4  -9   6       20.94       28.09      4.25 o 
  -2  -8   6       33.94       38.41      4.25 o 
  -1  -8   6       54.92       58.17      4.68 o 
   0  -8   6       18.72       21.59      3.21 o 
   1  -8   6        7.85        8.58      2.34 o 
   2  -8   6       26.09       31.04      3.47 o 
   3  -8   6        9.17       11.79      2.60 o 
   4  -8   6       52.15       56.87      4.94 o 
   5  -8   6       40.05       41.79      4.33 o 
  -4  -7   6        7.04        8.32      2.69 o 
  -3  -7   6        7.70        6.94      2.34 o 
  -2  -7   6       14.93       17.69      3.03 o 
  -1  -7   6       25.84       34.59      3.55 o 
   0  -7   6        6.88        6.85      2.17 o 
   1  -7   6       17.34       14.13      2.60 o 
   2  -7   6       23.31       24.19      3.03 o 
   3  -7   6        1.89        2.60      1.73 o 
   4  -7   6       11.43       12.22      2.60 o 
   5  -7   6       10.65       15.52      2.86 o 
   6  -7   6       24.51       23.75      3.55 o 
  -5  -6   6       11.35       15.00      3.29 o 
  -4  -6   6        2.75        4.94      2.08 o 
  -3  -6   6        7.47        7.28      2.08 o 
  -2  -6   6       35.63       45.43      3.90 o 
  -1  -6   6        2.80        9.71      2.17 o 
   0  -6   6       70.33       86.26      4.85 o 
   1  -6   6       61.75       60.08      3.99 o 
   2  -6   6       79.61       79.93      4.68 o 
   3  -6   6       50.27       49.85      3.73 o 
   4  -6   6       17.99       19.33      2.69 o 
   5  -6   6        1.59        2.34      1.56 o 
   6  -6   6       62.14       51.93      3.99 o 
   7  -6   6        9.87        9.71      2.60 o 
  -6  -5   6       12.57       14.65      2.33 o 
  -5  -5   6       13.65       17.47      2.20 o 
  -4  -5   6       36.80       37.47      2.54 o 
  -3  -5   6       62.95       61.90      3.00 o 
  -2  -5   6        0.54        1.05      0.90 o 
  -1  -5   6       36.28       46.32      2.41 o 
   0  -5   6        0.68        0.00      0.95 o 
   1  -5   6      100.89      104.55      4.77 o 
   3  -5   6       73.51       63.63      3.73 o 
   4  -5   6       46.26       38.06      3.12 o 
   5  -5   6      128.74      106.11      5.11 o 
   6  -5   6       35.16       38.58      3.55 o 
   7  -5   6       18.24       20.29      3.03 o 
  -6  -4   6       10.98       12.44      1.96 o 
  -5  -4   6       29.03       27.41      2.30 o 
  -4  -4   6       25.74       25.57      1.99 o 
  -3  -4   6       37.43       43.59      2.38 o 
  -2  -4   6       96.66       77.76      4.42 o 
  -1  -4   6        2.71        3.66      0.94 o 
   0  -4   6       80.19       90.51      4.12 o 
   1  -4   6        6.58        8.64      1.21 o 
   2  -4   6      277.59      255.82      4.54 o 
   3  -4   6      170.91      155.95      3.76 o 
   4  -4   6      103.61      102.81      7.63 o 
   5  -4   6       18.67       19.44      1.86 o 
   6  -4   6       19.23       15.86      2.43 o 
   7  -4   6        7.48        9.62      2.25 o 
  -7  -3   6        2.57        3.47      1.64 o 
  -6  -3   6        2.38        1.94      1.21 o 
  -5  -3   6       77.71       73.16      3.16 o 
  -4  -3   6        8.51        8.70      1.47 o 
  -3  -3   6        4.37        3.50      0.95 o 
  -2  -3   6        1.54        1.13      0.76 o 
  -1  -3   6      238.90      200.57      7.98 o 
   0  -3   6      100.95      108.03      2.78 o 
   1  -3   6       71.59       84.18      2.77 o 
   2  -3   6       16.75       18.25      1.41 o 
   3  -3   6       78.89       84.57      2.97 o 
   4  -3   6      148.02      140.59     12.61 o 
   5  -3   6      122.66      135.93      5.90 o 
   6  -3   6       39.35       45.34      3.99 o 
   7  -3   6       17.03       25.31      3.64 o 
  -7  -2   6       21.00       18.55      3.12 o 
  -6  -2   6       10.88        8.10      1.56 o 
  -5  -2   6       78.16       73.46      2.97 o 
  -4  -2   6       15.27       10.88      1.31 o 
  -3  -2   6       21.82       14.99      1.35 o 
  -2  -2   6     2295.03     2655.88     82.92 o 
  -1  -2   6      888.08      965.67     22.15 o 
   0  -2   6      262.75      283.25      8.67 o 
   1  -2   6      264.30      267.54      4.90 o 
   2  -2   6      247.29      240.38      4.47 o 
   3  -2   6      475.30      525.01     10.32 o 
   4  -2   6      273.90      327.18      8.67 o 
   5  -2   6       13.31       15.17      2.69 o 
   6  -2   6       16.15       18.21      3.03 o 
   7  -2   6       36.18       44.13      4.51 o 
  -8  -1   6        5.49        4.77      2.69 o 
  -7  -1   6       25.45       22.37      3.03 o 
  -6  -1   6        0.20        0.26      1.21 o 
  -5  -1   6       22.65       19.06      1.71 o 
  -4  -1   6      138.67      103.08      3.25 o 
  -3  -1   6       49.85       53.17      2.06 o 
  -2  -1   6      168.84      159.70      3.24 o 
  -1  -1   6      422.42      464.84      5.55 o 
   0  -1   6      599.09      524.44      5.97 o 
   1  -1   6      413.51      376.01     21.24 o 
   2  -1   6      284.26      307.50      7.72 o 
   3  -1   6      109.39      106.55      4.77 o 
   4  -1   6        2.60        4.25      1.73 o 
   5  -1   6       26.62       32.86      3.29 o 
   6  -1   6       13.85       14.74      3.03 o 
  -8   0   6       13.32       16.12      2.86 o 
  -7   0   6       59.55       48.46      3.90 o 
  -6   0   6       13.02       15.86      2.43 o 
  -5   0   6       36.23       36.15      3.21 o 
  -4   0   6      475.37      401.13      5.96 o 
  -3   0   6       43.50       33.64      1.25 o 
  -2   0   6      263.41      286.03      3.99 o 
  -1   0   6       92.99      108.43      2.52 o 
   0   0   6      310.98      275.42      5.46 o 
   1   0   6     1232.18     1062.16     14.13 o 
   2   0   6      143.84      128.57      4.94 o 
   3   0   6       14.63       16.12      2.34 o 
   4   0   6      100.61      108.45      5.46 o 
   5   0   6        0.31        1.47      1.56 o 
   6   0   6        3.55        7.02      2.69 o 
  -8   1   6        4.77        8.15      2.34 o 
  -7   1   6       25.58       22.80      2.86 o 
  -6   1   6      102.90       97.88      5.29 o 
  -5   1   6       72.64       78.63      3.00 o 
  -4   1   6      552.96      600.04     15.86 o 
  -3   1   6      504.09      511.53      7.08 o 
  -2   1   6       20.38       14.90      0.99 o 
  -1   1   6       33.05       27.29      1.38 o 
   0   1   6      625.29      642.66     10.66 o 
   1   1   6      752.17      631.65     11.10 o 
   2   1   6       10.47        7.63      1.73 o 
   3   1   6       78.49       93.63      4.94 o 
   4   1   6      295.52      308.19      9.36 o 
   5   1   6       68.53       77.76      5.20 o 
   6   1   6       16.14       22.19      3.81 o 
  -8   2   6        0.53        1.13      1.56 o 
  -7   2   6       47.81       46.12      3.81 o 
  -6   2   6      102.52      111.38      3.92 o 
  -5   2   6       68.81       86.53      3.37 o 
  -4   2   6      416.56      453.05      7.05 o 
  -3   2   6      752.73      761.32     40.44 o 
  -2   2   6      589.08      592.81      7.84 o 
  -1   2   6      173.83      156.28      3.86 o 
   0   2   6       95.49       87.47      4.07 o 
   1   2   6      124.59      105.94      4.59 o 
   2   2   6       24.73       18.73      2.25 o 
   3   2   6        0.28        0.00      1.21 o 
   4   2   6       74.71       76.72      5.03 o 
   5   2   6       30.80       33.03      3.73 o 
  -8   3   6        0.91        1.65      1.82 o 
  -7   3   6       49.89       44.91      3.99 o 
  -6   3   6      205.48      213.32      9.15 o 
  -5   3   6      111.79      137.47      4.20 o 
  -4   3   6        5.59        3.22      1.15 o 
  -3   3   6      294.10      294.42     11.83 o 
  -2   3   6      250.65      261.77      5.47 o 
  -1   3   6       77.16       72.76      2.89 o 
   0   3   6      104.83       86.29     22.97 o 
   1   3   6        0.66        1.47      1.04 o 
   2   3   6       31.35       31.47      2.95 o 
   3   3   6       11.57       10.14      2.17 o 
   4   3   6        8.18       12.83      2.60 o 
  -8   4   6       60.54       71.96      5.37 o 
  -7   4   6      241.45      258.76      6.71 o 
  -6   4   6      102.09      102.38      4.59 o 
  -5   4   6      106.35      138.95      4.58 o 
  -4   4   6       18.02       19.74      1.92 o 
  -3   4   6       90.58      103.86      3.66 o 
  -2   4   6      627.06      655.05     15.21 o 
  -1   4   6      606.50      589.01     10.27 o 
   0   4   6       28.18       29.30      3.21 o 
   1   4   6       47.43       41.87      3.12 o 
   2   4   6       97.24       85.57      4.59 o 
   3   4   6        5.85        8.06      2.17 o 
   4   4   6        9.37       13.18      2.86 o 
  -8   5   6       80.50       97.01      7.11 o 
  -7   5   6        8.78        8.00      1.85 o 
  -6   5   6        5.57        5.93      1.52 o 
  -5   5   6       79.86       92.03      9.02 o 
  -4   5   6        7.49       11.73      1.64 o 
  -3   5   6        2.17        3.81      1.16 o 
  -2   5   6      141.53      145.57      4.24 o 
  -1   5   6        0.36        0.26      0.95 o 
   0   5   6       52.21       46.63     10.53 o 
   1   5   6       91.16       82.64      7.67 o 
   2   5   6       76.05       77.85      4.85 o 
   3   5   6       27.21       33.72      3.55 o 
  -8   6   6       13.37       14.91      3.90 o 
  -7   6   6       51.09       54.36      5.72 o 
  -6   6   6       15.25       16.73      3.47 o 
  -5   6   6       66.76       78.11      5.81 o 
  -4   6   6       82.63       82.19      5.55 o 
  -3   6   6       16.99       19.42      3.21 o 
  -2   6   6       89.93       77.49      3.29 o 
  -1   6   6       46.05       44.17      2.60 o 
   0   6   6       60.47       57.94      8.32 o 
   1   6   6       12.17       16.04      3.38 o 
   2   6   6       12.58       20.11      2.95 o 
  -7   7   6        2.83        5.55      3.21 o 
  -6   7   6       28.00       24.10      4.16 o 
  -5   7   6       95.86       98.92      6.94 o 
  -4   7   6       47.48       42.91      4.59 o 
  -3   7   6        1.57        3.90      2.34 o 
  -2   7   6       77.05       73.17      5.37 o 
  -1   7   6       24.78       25.40      3.81 o 
   0   7   6       70.63       85.39      6.24 o 
  -5   8   6        4.74        7.02      2.95 o 
  -4   8   6       31.83       35.89      4.59 o 
  -3   8   6       22.16       22.80      4.07 o 
  -2   8   6        3.31        6.33      2.86 o 
   0  -9   7        1.83        1.39      1.65 o 
   1  -9   7        5.03        6.76      2.60 o 
   2  -9   7       21.29       25.14      4.25 o 
   3  -9   7        0.47        1.13      2.43 o 
  -2  -8   7       21.00       20.20      3.47 o 
  -1  -8   7       47.88       54.88      4.77 o 
   0  -8   7       11.81       17.34      3.12 o 
   1  -8   7        3.61        3.99      1.91 o 
   2  -8   7        8.39       10.84      2.60 o 
   3  -8   7       60.24       68.92      5.20 o 
   4  -8   7        2.54        3.73      2.43 o 
   5  -8   7       10.35        9.19      2.95 o 
  -4  -7   7       13.52       13.44      3.12 o 
  -3  -7   7        2.86        4.07      1.99 o 
  -2  -7   7       12.66       12.22      2.69 o 
  -1  -7   7       25.65       28.70      3.64 o 
   0  -7   7       34.11       40.14      3.81 o 
   1  -7   7        1.43        0.43      1.30 o 
   2  -7   7       56.04       58.17      4.33 o 
   3  -7   7        1.54        0.61      1.39 o 
   4  -7   7       31.14       29.39      3.55 o 
   5  -7   7        0.13        0.69      1.82 o 
   6  -7   7       15.31       10.49      2.86 o 
  -5  -6   7       14.37       15.26      3.12 o 
  -4  -6   7        6.98        8.15      2.43 o 
  -3  -6   7        6.13        8.84      2.34 o 
  -2  -6   7        7.30        5.81      1.91 o 
  -1  -6   7       66.60       66.84      4.59 o 
   0  -6   7      138.46      167.49      6.94 o 
   1  -6   7       66.50       80.97      4.77 o 
   2  -6   7        1.69        1.21      1.30 o 
   3  -6   7      101.51       99.44      5.03 o 
   4  -6   7       53.92       43.87      3.64 o 
   5  -6   7        6.62        6.68      1.99 o 
   6  -6   7       17.70       15.69      2.86 o 
  -5  -5   7        5.13        5.37      1.58 o 
  -4  -5   7      142.47      149.29      5.64 o 
  -3  -5   7       59.14       65.17      3.68 o 
  -2  -5   7        9.07       10.78      1.53 o 
  -1  -5   7        0.54        0.00      1.04 o 
   0  -5   7       25.88       21.15      2.60 o 
   1  -5   7       62.84       69.35      4.16 o 
   2  -5   7       84.34       78.98      4.16 o 
   3  -5   7        5.01        4.94      1.56 o 
   4  -5   7       47.13       46.81      3.64 o 
   5  -5   7       13.12       12.57      2.25 o 
   6  -5   7        3.14        2.25      1.39 o 
  -6  -4   7        8.83       10.65      1.96 o 
  -5  -4   7       26.98       25.75      2.47 o 
  -4  -4   7       34.79       37.69      2.45 o 
  -3  -4   7       24.69       28.67      2.14 o 
  -2  -4   7        2.28        0.91      0.86 o 
  -1  -4   7        0.27        0.39      0.83 o 
   0  -4   7       47.92       38.92      2.00 o 
   1  -4   7      121.94      105.92      3.90 o 
   2  -4   7       19.13       15.81      1.47 o 
   3  -4   7       43.75       41.01      2.15 o 
   4  -4   7      165.88      150.01      5.46 o 
   5  -4   7       54.39       52.88      3.90 o 
   6  -4   7        6.96        5.03      1.73 o 
  -7  -3   7        9.90        9.54      3.03 o 
  -6  -3   7       44.14       40.14      3.99 o 
  -5  -3   7       11.60        9.98      1.56 o 
  -4  -3   7       21.60       19.79      1.83 o 
  -3  -3   7       95.04      100.10      6.33 o 
  -2  -3   7      119.03      137.06      3.73 o 
  -1  -3   7       12.03       16.03      1.44 o 
   0  -3   7        0.70        0.83      1.04 o 
   1  -3   7        9.64        6.75      1.04 o 
   2  -3   7       72.36       71.72      4.68 o 
   3  -3   7       41.95       37.28      2.11 o 
   4  -3   7       58.25       58.93      5.98 o 
   5  -3   7       92.46      113.22      5.72 o 
   6  -3   7       18.37       26.87      3.55 o 
  -7  -2   7       19.74       18.90      3.21 o 
  -6  -2   7       36.53       29.65      3.21 o 
  -5  -2   7        0.33        0.17      1.21 o 
  -4  -2   7       13.08       10.28      1.33 o 
  -3  -2   7       30.92       29.37      1.95 o 
  -2  -2   7      544.99      568.94     19.98 o 
  -1  -2   7      562.52      586.44     25.49 o 
   0  -2   7       31.82       28.92      1.77 o 
   1  -2   7      248.26      232.35      4.40 o 
   2  -2   7      560.39      592.11     10.66 o 
   3  -2   7       40.95       45.43      3.55 o 
   4  -2   7      144.54      173.73      6.94 o 
   5  -2   7       22.16       32.51      3.55 o 
   6  -2   7       12.62       18.03      3.21 o 
  -8  -1   7       17.89       18.12      3.47 o 
  -7  -1   7       15.34       14.74      2.69 o 
  -6  -1   7        0.25        1.21      1.47 o 
  -5  -1   7        0.45        0.00      1.21 o 
  -4  -1   7        3.08        4.07      1.47 o 
  -3  -1   7       53.69       50.28      2.19 o 
  -2  -1   7       24.29       26.30      2.12 o 
  -1  -1   7       60.79       60.53      2.21 o 
   0  -1   7        2.28        0.96      0.67 o 
   1  -1   7      177.76      159.95      4.77 o 
   2  -1   7      347.24      294.15      7.89 o 
   3  -1   7       29.36       27.22      2.86 o 
   4  -1   7        9.08       11.36      2.34 o 
   5  -1   7       28.66       33.55      3.73 o 
   6  -1   7       20.97       27.48      3.99 o 
  -8   0   7        7.09        8.24      2.43 o 
  -7   0   7        0.42        0.00      1.30 o 
  -6   0   7      119.31      110.79      5.90 o 
  -5   0   7       70.70       74.30      4.51 o 
  -4   0   7       11.40       14.55      1.53 o 
  -3   0   7       32.16       31.82      3.12 o 
  -2   0   7       67.62       58.26      3.55 o 
  -1   0   7      439.93      437.90     13.18 o 
   0   0   7      743.03      847.99     43.56 o 
   1   0   7      130.34       92.85      4.51 o 
   2   0   7      254.88      233.55      7.28 o 
   3   0   7       60.41       63.89      4.25 o 
   4   0   7       86.96       99.18      5.46 o 
   5   0   7       42.39       46.64      4.33 o 
  -8   1   7       14.29       14.22      2.77 o 
  -7   1   7       36.07       33.98      3.47 o 
  -6   1   7        3.23        3.47      1.73 o 
  -5   1   7      168.66      191.58      7.33 o 
  -4   1   7      141.09      153.91      5.42 o 
  -3   1   7      141.95      133.68      5.16 o 
  -2   1   7       42.35       37.98      4.07 o 
  -1   1   7      417.30      375.29      8.84 o 
   0   1   7      149.01      138.97      5.37 o 
   1   1   7       97.51       78.20      4.07 o 
   2   1   7       43.90       47.85      3.64 o 
   3   1   7      142.23      133.25      6.07 o 
   4   1   7      110.88      108.63      5.81 o 
   5   1   7       42.51       47.85      4.68 o 
  -8   2   7        0.86        0.78      1.47 o 
  -7   2   7        5.81        6.59      2.34 o 
  -6   2   7       34.45       27.64      2.28 o 
  -5   2   7      105.01       99.87      4.29 o 
  -4   2   7      202.96      213.26      5.14 o 
  -3   2   7       81.72       73.55      3.77 o 
  -2   2   7      220.04      206.38     21.41 o 
  -1   2   7      297.57      240.66     12.79 o 
   0   2   7      143.03      113.13      4.77 o 
   2   2   7      106.22       97.62      5.11 o 
   3   2   7        8.46        7.46      2.17 o 
   4   2   7       20.93       25.05      3.29 o 
  -8   3   7        2.29        5.29      2.43 o 
  -7   3   7       21.77       25.83      3.55 o 
  -6   3   7        5.93        4.29      1.43 o 
  -5   3   7      120.55      113.03      4.20 o 
  -4   3   7       22.73       22.44      2.25 o 
  -3   3   7       79.75       80.66      3.30 o 
  -2   3   7      222.98      235.67      8.93 o 
  -1   3   7      316.15      312.73      6.19 o 
   0   3   7       57.30       49.50      3.47 o 
   2   3   7        7.04       10.23      2.25 o 
   3   3   7       41.26       35.63      3.55 o 
   4   3   7        6.61        4.25      1.91 o 
  -8   4   7      105.77      109.58      6.59 o 
  -7   4   7       80.80       98.41      4.58 o 
  -6   4   7       36.23       31.40      2.60 o 
  -5   4   7       43.38       46.85      3.29 o 
  -4   4   7      169.93      179.07      6.63 o 
  -3   4   7      231.79      229.27      5.65 o 
  -2   4   7      367.12      388.23      7.22 o 
  -1   4   7       43.57       45.13      3.08 o 
   0   4   7       84.40       80.97      5.68 o 
   2   4   7      162.30      153.36      6.59 o 
   3   4   7       12.64       13.09      2.60 o 
  -8   5   7        4.44        6.33      3.64 o 
  -7   5   7       56.18       77.35      5.07 o 
  -6   5   7        2.28        2.09      1.39 o 
  -5   5   7        2.37        3.52      1.43 o 
  -4   5   7      163.14      171.71      5.17 o 
  -3   5   7       10.87       10.19      1.65 o 
  -2   5   7       26.00       21.94      2.04 o 
  -1   5   7       51.24       50.23      2.83 o 
   0   5   7        5.08        5.86      1.41 o 
   2   5   7       41.20       40.40      3.73 o 
  -7   6   7       35.38       44.04      5.46 o 
  -6   6   7       63.91       67.36      5.98 o 
  -5   6   7       71.40       75.68      5.98 o 
  -4   6   7      138.00      132.38      7.46 o 
  -3   6   7       22.85       22.24      2.64 o 
  -2   6   7        3.44        4.36      1.35 o 
  -1   6   7        7.58        6.61      1.69 o 
   0   6   7       44.23       39.05      3.77 o 
   1   6   7       14.10       11.27      2.17 o 
  -6   7   7       83.89       97.44      7.63 o 
  -5   7   7       22.32       21.76      4.07 o 
  -4   7   7        5.35        6.85      2.77 o 
  -3   7   7       36.42       32.16      4.25 o 
  -2   7   7       29.95       28.96      4.16 o 
  -1   7   7       32.95       38.32      4.59 o 
  -2  -8   8        3.50        2.17      2.08 o 
  -1  -8   8       11.41        7.72      2.43 o 
   0  -8   8        2.46        2.51      1.91 o 
   1  -8   8       16.62       19.77      3.47 o 
   2  -8   8       41.54       38.75      4.07 o 
   3  -8   8        1.03        1.39      1.82 o 
   4  -8   8        1.11        2.25      1.82 o 
  -3  -7   8        6.59        8.93      2.69 o 
  -2  -7   8       27.34       31.90      3.73 o 
  -1  -7   8       14.41       13.52      2.69 o 
   0  -7   8       39.43       35.11      3.73 o 
   1  -7   8       38.21       36.58      3.81 o 
   2  -7   8        3.07        5.11      2.08 o 
   3  -7   8       12.61       14.48      2.69 o 
   4  -7   8        0.33        0.61      1.47 o 
   5  -7   8        0.92        1.82      1.73 o 
  -4  -6   8       17.13       13.52      2.86 o 
  -3  -6   8       19.90       21.93      3.21 o 
  -2  -6   8        4.86        6.68      2.08 o 
  -1  -6   8       54.45       57.91      4.59 o 
   0  -6   8       60.48       58.17      4.33 o 
   1  -6   8       40.66       39.62      3.64 o 
   2  -6   8       48.20       45.86      3.81 o 
   3  -6   8       46.92       41.96      3.64 o 
   4  -6   8       21.02       21.33      2.86 o 
   5  -6   8       13.39       14.04      2.51 o 
  -5  -5   8       19.82       20.59      2.39 o 
  -4  -5   8       37.56       35.86      2.57 o 
  -3  -5   8       44.12       45.82      2.75 o 
  -2  -5   8       44.64       57.80      2.94 o 
  -1  -5   8        9.29       14.82      2.43 o 
   0  -5   8       23.51       24.53      2.77 o 
   1  -5   8       45.43       39.45      3.38 o 
   2  -5   8       11.53       11.27      2.08 o 
   3  -5   8        6.85        5.03      1.65 o 
   4  -5   8       56.82       45.69      3.55 o 
   5  -5   8        2.69        3.03      1.65 o 
   6  -5   8        0.07        0.43      1.30 o 
  -6  -4   8       19.16       19.07      3.47 o 
  -5  -4   8       18.38       16.71      2.30 o 
  -4  -4   8        9.20        9.06      1.47 o 
  -3  -4   8       58.70       56.60      2.82 o 
  -2  -4   8       16.12       13.14      1.59 o 
  -1  -4   8       76.96       84.20      6.20 o 
   0  -4   8       42.12       52.32      2.99 o 
   1  -4   8       14.96       13.75      1.50 o 
   2  -4   8        1.35        0.38      0.90 o 
   3  -4   8       22.01       16.57      1.59 o 
   4  -4   8       27.43       20.11      2.69 o 
   5  -4   8       97.83       82.71      4.85 o 
   6  -4   8        0.76        1.73      1.47 o 
  -6  -3   8       34.31       29.13      3.73 o 
  -5  -3   8       68.20       71.09      4.68 o 
  -4  -3   8       15.01       13.37      1.64 o 
  -3  -3   8       65.25       58.35      3.60 o 
  -2  -3   8      585.54      632.93      8.40 o 
  -1  -3   8       32.60       31.08      1.93 o 
   0  -3   8        7.75       11.35      1.38 o 
   1  -3   8       28.29       28.86      1.86 o 
   2  -3   8       12.18       10.43      1.34 o 
   3  -3   8        0.65        0.55      0.73 o 
   4  -3   8       93.75       88.25      7.46 o 
   5  -3   8       25.03       21.64      2.12 o 
   6  -3   8       28.29       34.94      4.25 o 
  -7  -2   8        4.55        5.64      2.43 o 
  -6  -2   8        0.17        0.00      1.47 o 
  -5  -2   8       22.37       24.19      3.12 o 
  -4  -2   8        1.19        2.43      1.39 o 
  -3  -2   8      154.89      137.87      6.24 o 
  -2  -2   8       16.66       17.95      1.62 o 
  -1  -2   8       42.75       44.18      2.23 o 
   0  -2   8       32.31       35.45      2.25 o 
   1  -2   8       56.92       61.90      2.56 o 
   2  -2   8      206.56      197.61      6.42 o 
   3  -2   8       94.72       90.38      3.34 o 
   4  -2   8       28.85       28.70      3.47 o 
   5  -2   8       44.10       48.20      4.33 o 
  -7  -1   8       19.83       20.29      3.29 o 
  -6  -1   8        3.61        3.64      1.99 o 
  -5  -1   8       14.01       13.35      2.51 o 
  -4  -1   8      114.76      119.46      5.46 o 
  -3  -1   8       21.20       21.50      2.60 o 
  -2  -1   8        3.30        3.55      1.39 o 
  -1  -1   8       18.66       16.72      1.48 o 
   0  -1   8       78.91       62.78      7.28 o 
   1  -1   8       53.58       64.93      2.65 o 
   3  -1   8       35.11       34.42      3.29 o 
   4  -1   8        0.80        0.00      1.39 o 
   5  -1   8       44.61       52.19      4.77 o 
  -8   0   8       10.91        9.36      2.69 o 
  -7   0   8       34.00       33.38      3.55 o 
  -6   0   8       18.50       20.29      3.12 o 
  -5   0   8       62.96       56.61      4.16 o 
  -4   0   8        3.79        7.46      1.99 o 
  -3   0   8       50.87       57.74      3.90 o 
  -2   0   8        8.12        9.02      1.91 o 
  -1   0   8      104.26      104.38      5.03 o 
   0   0   8      314.94      312.14     22.06 o 
   1   0   8       51.26       59.38      3.90 o 
   3   0   8      524.26      610.41     13.78 o 
   4   0   8       27.19       24.97      3.38 o 
   5   0   8        7.57       10.49      3.12 o 
  -8   1   8       10.37        7.98      2.60 o 
  -7   1   8       38.56       43.78      4.33 o 
  -6   1   8       11.28        8.32      2.25 o 
  -5   1   8       21.99       15.77      2.17 o 
  -4   1   8      270.13      280.83     23.28 o 
  -3   1   8        5.44        5.78      1.23 o 
  -2   1   8       27.60       28.00      2.77 o 
  -1   1   8       66.37       62.33      3.99 o 
   0   1   8       70.53       57.13      3.81 o 
   1   1   8       20.95       12.66      2.08 o 
   2   1   8       75.88       68.66      4.42 o 
   3   1   8       60.12       65.37      4.85 o 
   4   1   8       66.75       73.52      5.20 o 
  -8   2   8       15.36       16.04      3.21 o 
  -7   2   8        0.15        0.00      1.47 o 
  -6   2   8       35.87       37.07      2.65 o 
  -5   2   8        1.34        0.94      1.06 o 
  -4   2   8        1.13        0.73      0.98 o 
  -3   2   8      133.26      126.51      4.14 o 
  -2   2   8      114.65       96.78      5.77 o 
  -1   2   8      123.99      116.00      5.37 o 
   0   2   8      115.04       93.11      4.77 o 
   1   2   8        4.07        2.43      1.30 o 
   2   2   8        9.71        8.32      2.08 o 
   3   2   8      136.43      138.62      6.94 o 
   4   2   8       18.42       18.73      3.03 o 
  -8   3   8       10.23        9.80      2.86 o 
  -7   3   8       16.33       20.46      3.47 o 
  -6   3   8       68.01       71.74      3.71 o 
  -5   3   8        0.34        0.41      1.07 o 
  -4   3   8       71.56       68.19      3.40 o 
  -3   3   8      171.29      159.66      4.94 o 
  -2   3   8       67.75       60.48      3.03 o 
  -1   3   8      246.35      243.97      5.90 o 
   0   3   8      116.61       99.35      5.03 o 
   2   3   8       50.10       39.79      3.55 o 
   3   3   8        6.45        4.16      1.99 o 
  -8   4   8       39.15       44.73      5.03 o 
  -7   4   8       14.59       21.10      2.59 o 
  -6   4   8        6.66       13.18      2.05 o 
  -5   4   8       22.07       21.88      2.33 o 
  -4   4   8       45.92       45.18      2.86 o 
  -3   4   8      165.70      164.31      5.15 o 
  -2   4   8      266.85      275.25      9.15 o 
  -1   4   8       26.55       23.49      2.14 o 
   0   4   8       65.73       49.76      3.73 o 
   2   4   8       17.88       12.48      2.34 o 
  -7   5   8        1.03        1.84      1.68 o 
  -6   5   8        9.61       13.19      2.20 o 
  -5   5   8       55.94       65.32      3.70 o 
  -4   5   8       69.41       85.79      3.97 o 
  -3   5   8       19.02       20.12      2.18 o 
  -2   5   8       39.72       36.43      2.58 o 
  -1   5   8       12.09       12.97      1.89 o 
   0   5   8       78.86       62.25      4.25 o 
   1   5   8       19.59       13.52      2.43 o 
  -6   6   8       95.08      113.48      8.15 o 
  -5   6   8       56.53       57.30      5.90 o 
  -4   6   8       40.93       42.31      4.94 o 
  -3   6   8       55.92       58.25      6.33 o 
  -2   6   8       67.40       69.08      3.60 o 
  -1   6   8       31.04       33.18      3.21 o 
   0   6   8       39.09       40.23      4.85 o 
  -5   7   8       35.30       35.11      5.37 o 
  -4   7   8        8.92       10.75      3.29 o 
  -3   7   8       49.89       58.60      5.72 o 
  -1  -8   9        0.07        0.78      1.73 o 
   0  -8   9        3.39        4.07      2.43 o 
   1  -8   9        8.05        6.68      2.51 o 
   2  -8   9       11.71       11.53      2.86 o 
   3  -8   9        5.37        6.33      2.51 o 
  -3  -7   9        3.28        3.47      2.34 o 
  -2  -7   9        3.23        4.68      2.17 o 
  -1  -7   9       39.85       44.56      4.51 o 
   0  -7   9       22.70       21.76      3.29 o 
   1  -7   9       31.99       33.46      3.81 o 
   2  -7   9       31.96       30.34      3.64 o 
   3  -7   9       13.39       14.39      2.86 o 
   4  -7   9        0.22        0.00      1.47 o 
  -4  -6   9       11.64        9.97      2.69 o 
  -3  -6   9        2.41        2.17      1.73 o 
  -2  -6   9       28.39       22.80      3.21 o 
  -1  -6   9        6.37        7.98      2.25 o 
   0  -6   9       39.91       46.12      3.90 o 
   1  -6   9       32.25       32.42      3.47 o 
   2  -6   9       61.28       59.30      4.51 o 
   3  -6   9       21.92       21.33      2.95 o 
   4  -6   9       18.28       13.87      2.51 o 
  -5  -5   9       13.79       18.21      3.55 o 
  -4  -5   9       14.02       15.90      2.15 o 
  -3  -5   9       26.76       25.08      2.33 o 
  -2  -5   9        4.48        3.55      1.73 o 
  -1  -5   9       38.78       38.23      3.55 o 
   0  -5   9       16.92       18.29      2.69 o 
   1  -5   9       39.01       42.31      3.55 o 
   2  -5   9       27.02       27.57      2.95 o 
   3  -5   9       35.62       36.06      3.38 o 
   4  -5   9        0.45        0.35      1.30 o 
   5  -5   9        1.08        0.35      1.30 o 
  -6  -4   9        7.89        8.06      3.12 o 
  -5  -4   9       11.68       11.18      2.60 o 
  -4  -4   9       10.42       13.09      2.69 o 
  -3  -4   9        1.81        2.51      1.16 o 
  -2  -4   9       76.17       66.89      3.03 o 
  -1  -4   9       36.61       33.66      2.14 o 
   0  -4   9       52.17       48.48      3.73 o 
   1  -4   9       29.36       25.48      1.92 o 
   2  -4   9        0.27        0.64      0.85 o 
   3  -4   9       50.94       47.59      3.64 o 
   4  -4   9       34.84       33.46      3.29 o 
   5  -4   9        9.94        6.76      1.99 o 
  -6  -3   9       13.14       12.57      3.03 o 
  -5  -3   9       18.85       20.89      3.21 o 
  -4  -3   9       28.18       30.69      3.29 o 
  -3  -3   9      250.67      253.75      7.98 o 
  -2  -3   9      241.10      238.50      5.18 o 
  -1  -3   9       89.93       87.36      3.15 o 
   0  -3   9       32.87       28.02      1.96 o 
   1  -3   9       33.91       30.52      2.02 o 
   2  -3   9       37.04       35.36      2.43 o 
   3  -3   9       80.02       83.04      3.40 o 
   4  -3   9        0.18        0.00      0.92 o 
   5  -3   9        1.92        1.28      1.08 o 
  -7  -2   9        5.54        6.85      2.69 o 
  -6  -2   9        0.43        0.00      1.65 o 
  -5  -2   9       11.28       11.53      2.69 o 
  -4  -2   9       91.47       89.38      5.29 o 
  -3  -2   9       14.20       10.92      2.25 o 
  -2  -2   9       15.56       15.69      2.43 o 
  -1  -2   9       44.23       49.97      2.99 o 
   0  -2   9       41.21       34.52      2.82 o 
   1  -2   9       42.51       35.06      2.12 o 
   2  -2   9        1.50        1.53      0.95 o 
   3  -2   9        0.17        0.15      0.83 o 
   4  -2   9       17.23       21.28      2.11 o 
   5  -2   9        6.93       11.53      3.29 o 
  -7  -1   9       13.39       12.74      3.21 o 
  -6  -1   9       42.70       39.79      4.16 o 
  -5  -1   9       23.94       14.65      2.51 o 
  -4  -1   9       43.16       37.80      3.64 o 
  -3  -1   9       66.05       77.76      4.77 o 
  -2  -1   9        3.96        4.16      1.73 o 
  -1  -1   9        4.87        7.80      1.91 o 
   0  -1   9      222.90      230.86     12.22 o 
   1  -1   9       46.36       41.55      3.38 o 
   2  -1   9        0.46        0.03      0.83 o 
   4  -1   9        3.42        6.24      2.34 o 
  -7   0   9       33.78       33.64      3.99 o 
  -6   0   9       44.07       51.84      4.59 o 
  -5   0   9       26.48       25.57      3.29 o 
  -4   0   9       56.27       48.37      3.99 o 
  -3   0   9       30.36       35.72      3.47 o 
  -2   0   9        1.19        1.73      1.39 o 
  -1   0   9       42.48       43.95      3.47 o 
   0   0   9      140.58      160.38      6.59 o 
   1   0   9       35.06       33.78      2.73 o 
   2   0   9       16.19       10.58      2.34 o 
   3   0   9      159.85      142.00      6.68 o 
   4   0   9       83.62       97.01      6.33 o 
  -7   1   9        4.59        6.24      2.17 o 
  -6   1   9       32.84       40.31      3.99 o 
  -5   1   9       26.42       30.22      2.60 o 
  -4   1   9       36.62       28.18      2.21 o 
  -3   1   9      143.35      148.07      6.50 o 
  -2   1   9       39.96       41.09      3.64 o 
  -1   1   9       59.55       56.18      3.99 o 
   0   1   9       24.34       26.70      3.03 o 
   1   1   9       59.54       54.79      3.90 o 
   3   1   9       20.72       18.47      3.12 o 
   4   1   9       31.12       42.39      4.85 o 
  -7   2   9        5.76        4.94      2.43 o 
  -6   2   9       26.49       39.99      3.09 o 
  -5   2   9        0.19        1.11      1.10 o 
  -4   2   9        7.83        9.01      1.68 o 
  -3   2   9       50.62       45.11      2.76 o 
  -2   2   9       61.15       51.84      3.99 o 
  -1   2   9       80.02       73.00      4.59 o 
   0   2   9        5.81        3.81      1.73 o 
   1   2   9       51.57       52.28      4.07 o 
   3   2   9       12.07       11.01      2.43 o 
  -7   3   9        7.61        8.50      2.69 o 
  -6   3   9       13.52       20.49      2.49 o 
  -5   3   9       26.08       27.17      2.65 o 
  -4   3   9        0.19        0.35      1.07 o 
  -3   3   9      157.14      159.73      6.98 o 
  -2   3   9      404.39      408.03      7.98 o 
  -1   3   9        0.77        0.69      1.30 o 
   0   3   9       46.49       32.60      3.29 o 
   1   3   9       77.94       55.31      4.16 o 
  -7   4   9        1.16        0.83      1.49 o 
  -6   4   9        0.21        0.74      1.42 o 
  -5   4   9       22.20       25.94      2.65 o 
  -4   4   9        3.34        3.42      1.46 o 
  -3   4   9       24.86       28.94      2.62 o 
  -2   4   9       11.39       13.03      1.94 o 
  -1   4   9       83.27       73.43      4.68 o 
   0   4   9       50.01       42.13      3.64 o 
   1   4   9       69.10       45.34      3.90 o 
  -6   5   9        3.69        4.11      1.91 o 
  -5   5   9       70.09       73.70      4.20 o 
  -4   5   9       59.42       63.70      3.75 o 
  -3   5   9       29.84       26.85      2.62 o 
  -2   5   9       26.81       28.65      2.69 o 
  -1   5   9       44.29       42.05      5.33 o 
  -5   6   9       38.49       48.72      6.24 o 
  -4   6   9       22.83       27.96      2.96 o 
  -3   6   9       66.90       75.43      4.02 o 
  -2   6   9       21.48       22.47      3.60 o 
  -2  -7  10        3.25        5.11      2.34 o 
  -1  -7  10       19.22       24.27      3.73 o 
   0  -7  10       31.10       32.86      3.99 o 
   1  -7  10        0.22        0.35      1.56 o 
   2  -7  10       32.29       35.72      3.99 o 
   3  -7  10       39.50       39.71      4.25 o 
  -3  -6  10        1.65        3.73      2.08 o 
  -2  -6  10        0.05        0.09      1.47 o 
  -1  -6  10        2.76        3.12      1.91 o 
   0  -6  10       22.01       21.07      3.12 o 
   1  -6  10       59.06       56.26      4.51 o 
   2  -6  10        4.73        3.90      1.99 o 
   3  -6  10       17.48       16.91      2.95 o 
  -2  -5  10        0.12        0.00      1.30 o 
  -1  -5  10       19.39       26.96      3.47 o 
   0  -5  10       45.53       39.88      3.73 o 
   1  -5  10        2.29        1.73      1.73 o 
   2  -5  10        9.60        9.45      2.25 o 
   3  -5  10       37.11       35.54      3.64 o 
   4  -5  10       19.67       18.47      2.86 o 
  -5  -4  10        0.31        1.56      2.25 o 
  -4  -4  10       14.02       16.12      3.03 o 
  -3  -4  10       49.91       51.15      4.07 o 
  -2  -4  10       41.17       41.87      3.64 o 
  -1  -4  10       11.65       11.36      1.56 o 
   0  -4  10        8.83       14.91      1.75 o 
   1  -4  10       37.07       33.68      2.24 o 
   2  -4  10        4.35        4.77      1.82 o 
   3  -4  10        3.74        3.21      1.65 o 
   4  -4  10       39.58       32.34      3.47 o 
  -6  -3  10        4.59        5.46      2.77 o 
  -5  -3  10        3.52        2.43      1.99 o 
  -4  -3  10        2.67        2.77      1.73 o 
  -3  -3  10      197.43      193.15      7.72 o 
  -2  -3  10      183.79      182.49      6.94 o 
  -1  -3  10       10.44       11.44      2.17 o 
   0  -3  10       41.59       45.62      4.03 o 
   1  -3  10      130.45      120.24      5.55 o 
   2  -3  10       14.61       10.51      1.56 o 
   3  -3  10       31.12       30.52      2.38 o 
   4  -3  10        1.50        1.81      1.16 o 
  -6  -2  10        4.11        5.37      2.77 o 
  -5  -2  10       10.84        8.84      2.51 o 
  -4  -2  10       14.29       12.14      2.43 o 
  -3  -2  10        0.14        0.78      1.39 o 
  -2  -2  10       22.44       22.19      2.86 o 
  -1  -2  10       12.64       13.78      2.43 o 
   0  -2  10       13.49       16.47      2.51 o 
   1  -2  10       54.70       58.04      2.80 o 
   2  -2  10       13.91       11.39      1.62 o 
   3  -2  10       37.95       40.53      2.78 o 
   4  -2  10        4.10        4.97      1.52 o 
  -6  -1  10       30.24       31.99      4.33 o 
  -5  -1  10       55.97       63.29      5.03 o 
  -4  -1  10        1.84        1.30      1.56 o 
  -3  -1  10       37.01       39.97      3.90 o 
  -2  -1  10       83.51       94.24      5.64 o 
  -1  -1  10      141.33      134.55      6.24 o 
   0  -1  10       22.46       20.81      2.86 o 
   1  -1  10       42.68       42.57      3.81 o 
   2  -1  10        9.25        9.25      1.62 o 
   3  -1  10       38.86       41.44      2.76 o 
   4  -1  10       15.23       14.39      3.38 o 
  -7   0  10        5.19        4.77      2.95 o 
  -6   0  10       23.65       26.79      3.90 o 
  -5   0  10       94.61      110.27      6.59 o 
  -4   0  10       57.69       54.53      4.42 o 
  -3   0  10        0.82        0.95      1.47 o 
  -2   0  10       46.75       50.46      3.99 o 
  -1   0  10        9.33        9.19      2.25 o 
   0   0  10       12.82       11.44      2.43 o 
   1   0  10        5.72        4.07      1.99 o 
   2   0  10       49.32       56.78      4.51 o 
  -7   1  10       17.32       15.86      3.47 o 
  -6   1  10        6.01        7.89      2.60 o 
  -5   1  10       73.87       89.73      5.90 o 
  -4   1  10       23.58       30.95      3.90 o 
  -3   1  10       12.23       13.00      2.60 o 
  -2   1  10       29.23       29.04      3.29 o 
  -1   1  10       11.92       14.65      2.69 o 
   0   1  10        0.69        0.52      1.56 o 
   1   1  10       34.46       29.56      3.38 o 
   2   1  10        3.17        1.39      1.73 o 
  -7   2  10        9.55        8.67      2.77 o 
  -6   2  10       11.90        9.45      2.60 o 
  -5   2  10        0.24        2.32      1.39 o 
  -4   2  10       21.53       27.52      2.63 o 
  -3   2  10        8.17        9.36      2.25 o 
  -2   2  10       43.66       41.27      3.81 o 
  -1   2  10       21.87       21.24      2.95 o 
   0   2  10        8.07        6.76      2.08 o 
   1   2  10        2.31        1.21      1.73 o 
  -7   3  10       22.46       22.63      3.64 o 
  -6   3  10        1.90        3.15      1.60 o 
  -5   3  10       10.56       10.33      2.04 o 
  -4   3  10       51.14       51.29      4.81 o 
  -3   3  10       73.50       82.87      4.03 o 
  -2   3  10       35.21       36.93      3.73 o 
  -1   3  10       29.10       31.47      3.38 o 
   0   3  10       21.32       18.55      2.95 o 
   1   3  10      110.14      100.74      5.90 o 
  -6   4  10        0.13        0.58      1.67 o 
  -5   4  10        6.13        8.30      1.97 o 
  -4   4  10        5.38        6.31      1.84 o 
  -3   4  10        9.07        7.70      1.85 o 
  -2   4  10        5.73        7.15      1.73 o 
  -1   4  10        8.38        8.50      2.25 o 
   0   4  10       26.43       28.78      3.38 o 
  -5   5  10       17.68       18.38      2.86 o 
  -4   5  10       17.58       14.58      2.47 o 
  -3   5  10        4.72        5.41      1.85 o 
  -2   5  10        5.33        4.75      1.60 o 
  -2  -6  11        0.61        0.43      2.43 o 
  -1  -6  11        0.67        0.43      1.91 o 
   0  -6  11        6.63        7.89      2.43 o 
   1  -6  11       11.09       12.31      2.86 o 
   2  -6  11        4.23        2.60      2.17 o 
  -1  -5  11        7.02        7.89      2.69 o 
   0  -5  11        0.97        1.73      1.65 o 
   1  -5  11        1.41        4.42      2.17 o 
   2  -5  11       11.84       12.05      2.69 o 
   3  -5  11        6.16        6.33      2.34 o 
  -4  -4  11        0.45        0.35      1.99 o 
  -3  -4  11       92.54       81.23      5.46 o 
  -2  -4  11       22.88       25.23      3.29 o 
  -1  -4  11        8.33        7.63      2.25 o 
   0  -4  11       15.88       17.93      2.07 o 
   1  -4  11       18.87       22.80      3.03 o 
   2  -4  11        7.68        7.72      2.25 o 
   3  -4  11       25.70       24.88      3.21 o 
  -5  -3  11        1.69        3.29      2.69 o 
  -4  -3  11       18.60       18.38      3.29 o 
  -3  -3  11        0.79        0.00      1.65 o 
  -2  -3  11       48.28       52.88      4.42 o 
  -1  -3  11       22.27       22.80      2.95 o 
   0  -3  11       21.93       21.76      3.03 o 
   1  -3  11       77.19       81.58      5.20 o 
   2  -3  11       56.53       65.29      3.29 o 
   3  -3  11        9.45        7.36      1.66 o 
  -5  -2  11       23.43       25.49      3.73 o 
  -4  -2  11        0.16        2.17      1.91 o 
  -3  -2  11        0.10        0.00      1.39 o 
  -2  -2  11       17.73       18.55      2.95 o 
  -1  -2  11       38.99       42.39      3.90 o 
   0  -2  11       16.86       15.26      2.69 o 
   1  -2  11       44.45       44.30      4.07 o 
   2  -2  11        0.90        1.82      2.08 o 
   3  -2  11        0.35        0.00      1.27 o 
  -6  -1  11       11.34        7.28      3.03 o 
  -5  -1  11        2.80        3.38      2.43 o 
  -4  -1  11       61.22       70.13      5.37 o 
  -3  -1  11       11.46       12.14      2.86 o 
  -2  -1  11       40.55       46.81      4.42 o 
  -1  -1  11      129.96      144.60      6.94 o 
   0  -1  11       19.76       18.29      3.12 o 
   1  -1  11        8.15        5.90      2.43 o 
   2  -1  11      165.51      177.81      7.89 o 
   3  -1  11       21.04       19.94      3.64 o 
  -6   0  11        9.57       10.66      3.29 o 
  -5   0  11       58.55       61.47      5.37 o 
  -4   0  11       44.23       43.61      4.42 o 
  -3   0  11       16.88       16.30      2.95 o 
  -2   0  11       12.39       15.78      2.95 o 
  -1   0  11       15.84       17.17      2.86 o 
   0   0  11        3.69        5.03      2.17 o 
   1   0  11        4.04        2.43      2.08 o 
   2   0  11        5.77        4.85      2.77 o 
  -6   1  11       15.77       17.69      3.38 o 
  -5   1  11        0.09        0.52      1.65 o 
  -4   1  11       52.17       52.28      4.68 o 
  -3   1  11       33.81       31.82      3.64 o 
  -2   1  11        8.53        9.28      2.60 o 
  -1   1  11       37.96       41.09      4.07 o 
   0   1  11        1.01        1.21      1.82 o 
   1   1  11        0.39        0.00      1.82 o 
   2   1  11       19.92       14.65      3.47 o 
  -6   2  11       14.68       18.03      3.55 o 
  -5   2  11        9.12       10.66      2.86 o 
  -4   2  11       25.52       28.35      3.81 o 
  -3   2  11       29.09       27.48      3.47 o 
  -2   2  11       43.73       41.09      3.99 o 
  -1   2  11       17.83       17.08      2.86 o 
   0   2  11        5.31        6.94      2.25 o 
   1   2  11       10.21        8.50      2.43 o 
  -5   3  11        6.71        9.35      2.12 o 
  -4   3  11       17.04       19.06      2.54 o 
  -3   3  11       85.14       86.17      5.81 o 
  -2   3  11        0.37        0.52      1.39 o 
  -1   3  11        9.72        8.67      2.25 o 
   0   3  11       60.73       54.53      4.59 o 
  -4   4  11        0.35        0.67      1.45 o 
  -3   4  11       32.90       32.22      3.05 o 
  -2   4  11        1.00        0.00      1.39 o 
   1  -5  12        0.88        0.35      2.17 o 
  -3  -4  12       24.95       19.33      3.29 o 
  -2  -4  12       10.46        9.62      2.51 o 
  -1  -4  12        4.64        6.42      2.34 o 
  -4  -3  12        0.72        0.61      2.43 o 
  -3  -3  12        0.05        0.87      2.08 o 
  -2  -3  12        1.17        0.00      1.91 o 
  -1  -3  12       11.51       15.08      2.86 o 
   0  -3  12       25.29       28.87      3.64 o 
   1  -3  12        6.13        7.28      2.43 o 
   2  -3  12        0.69        0.69      2.17 o 
  -4  -2  12        6.45        9.19      3.03 o 
  -3  -2  12        1.44        2.95      2.17 o 
  -2  -2  12        0.99        0.78      1.82 o 
  -1  -2  12       51.83       51.41      4.59 o 
   0  -2  12       31.66       37.19      3.99 o 
   1  -2  12        8.25        9.71      2.69 o 
   2  -2  12        5.53        3.21      2.77 o 
  -5  -1  12        4.51        4.25      2.95 o 
  -4  -1  12        8.39        9.88      3.12 o 
  -3  -1  12       13.28       13.18      3.21 o 
  -2  -1  12       17.49       16.47      3.38 o 
  -1  -1  12       28.39       26.35      3.64 o 
   0  -1  12       33.30       34.76      3.81 o 
   1  -1  12       12.40       15.78      3.47 o 
  -5   0  12       17.34       17.77      4.16 o 
  -4   0  12       21.57       26.35      4.16 o 
  -3   0  12       41.47       37.54      4.42 o 
  -2   0  12        0.60        0.52      1.91 o 
  -1   0  12        3.79        4.42      2.43 o 
   0   0  12       19.74       23.75      3.64 o 
   1   0  12        6.61       14.56      3.55 o 
  -5   1  12        0.50        2.69      1.99 o 
  -4   1  12        7.32        8.32      2.77 o 
  -3   1  12       29.10       23.84      3.90 o 
  -2   1  12       53.57       54.36      5.03 o 
  -1   1  12        2.93        3.81      2.43 o 
   0   1  12        8.18        8.67      2.95 o 
  -4   2  12       28.44       36.32      4.25 o 
  -3   2  12      108.53      124.58      7.20 o 
  -2   2  12        8.85        9.71      2.60 o 
  -1   2  12       12.00       13.26      2.77 o 
  -1  -3  13        0.16        0.26      2.08 o 
  -2  -2  13       22.72       25.23      3.99 o 
  -1  -2  13        8.65        7.28      2.77 o 
  -3  -1  13        1.58        3.47      2.95 o 
  -2  -1  13        3.64        3.64      2.69 o 
  -1  -1  13        7.67        7.80      3.12 o 
  -2   0  13        5.76        7.02      2.95 o 
                                                 
